# Supplementary material for: Dampening of ISGylation of RIG-I by ADAP regulates type I interferon response of macrophages to RNA virus infection
Source: PLoS Pathog. 2024 May 22;20(5):e1012230. doi: 10.1371/journal.ppat.1012230 (PMC11111093; doi:10.1371/journal.ppat.1012230)
Supplement: S1 File — (ZIP) [file ppat.1012230.s002.zip]

Archive with 174 entries (156 files):
- S1_File/
- S1_File/Fig_3D/
- S1_File/Fig_3D/LPS/
- S1_File/Fig_3D/LPS/LPS-ADAP-1.tif
- S1_File/Fig_3D/LPS/LPS-ADAP-2.tif
- S1_File/Fig_3D/LPS/LPS-ADAP-3.tif
- S1_File/Fig_3D/LPS/LPS-ADAP-4.tif
- S1_File/Fig_3D/LPS/LPS-ADAP-5.tif
- S1_File/Fig_3D/LPS/LPS-ADAP-6.tif
- S1_File/Fig_3D/LPS/LPS-DAPI-1.tif
- S1_File/Fig_3D/LPS/LPS-DAPI-2.tif
- S1_File/Fig_3D/LPS/LPS-DAPI-3.tif
- S1_File/Fig_3D/LPS/LPS-DAPI-4.tif
- S1_File/Fig_3D/LPS/LPS-DAPI-5.tif
- S1_File/Fig_3D/LPS/LPS-DAPI-6.tif
- S1_File/Fig_3D/LPS/LPS-merge-1.tif
- S1_File/Fig_3D/LPS/LPS-merge-2.tif
- S1_File/Fig_3D/LPS/LPS-merge-3.tif
- S1_File/Fig_3D/LPS/LPS-merge-4.tif
- S1_File/Fig_3D/LPS/LPS-merge-5.tif
- S1_File/Fig_3D/LPS/LPS-merge-6.tif
- S1_File/Fig_3D/LPS/LPS-Mito-1.tif
- S1_File/Fig_3D/LPS/LPS-Mito-2.tif
- S1_File/Fig_3D/LPS/LPS-Mito-3.tif
- S1_File/Fig_3D/LPS/LPS-Mito-4.tif
- S1_File/Fig_3D/LPS/LPS-Mito-5.tif
- S1_File/Fig_3D/LPS/LPS-Mito-6.tif
- S1_File/Fig_3D/LPS/LPS-RIG-I-1.tif
- S1_File/Fig_3D/LPS/LPS-RIG-I-2.tif
- S1_File/Fig_3D/LPS/LPS-RIG-I-3.tif
- S1_File/Fig_3D/LPS/LPS-RIG-I-4.tif
- S1_File/Fig_3D/LPS/LPS-RIG-I-5.tif
- S1_File/Fig_3D/LPS/LPS-RIG-I-6.tif
- S1_File/Fig_3D/Resting/
- S1_File/Fig_3D/Resting/Resting-ADAP-1.tif
- S1_File/Fig_3D/Resting/Resting-ADAP-2.tif
- S1_File/Fig_3D/Resting/Resting-ADAP-3.tif
- S1_File/Fig_3D/Resting/Resting-ADAP-4.tif
- S1_File/Fig_3D/Resting/Resting-ADAP-5.tif
- S1_File/Fig_3D/Resting/Resting-ADAP-6.tif
- S1_File/Fig_3D/Resting/Resting-DAPI-1.tif
- S1_File/Fig_3D/Resting/Resting-DAPI-2.tif
- S1_File/Fig_3D/Resting/Resting-DAPI-3.tif
- S1_File/Fig_3D/Resting/Resting-DAPI-4.tif
- S1_File/Fig_3D/Resting/Resting-DAPI-5.tif
- S1_File/Fig_3D/Resting/Resting-DAPI-6.tif
- S1_File/Fig_3D/Resting/Resting-merge-1.tif
- S1_File/Fig_3D/Resting/Resting-merge-2.tif
- S1_File/Fig_3D/Resting/Resting-merge-3.tif
- S1_File/Fig_3D/Resting/Resting-merge-4.tif
- S1_File/Fig_3D/Resting/Resting-merge-5.tif
- S1_File/Fig_3D/Resting/Resting-merge-6.tif
- S1_File/Fig_3D/Resting/Resting-Mito-1.tif
- S1_File/Fig_3D/Resting/Resting-Mito-2.tif
- S1_File/Fig_3D/Resting/Resting-Mito-3.tif
- S1_File/Fig_3D/Resting/Resting-Mito-4.tif
- S1_File/Fig_3D/Resting/Resting-Mito-5.tif
- S1_File/Fig_3D/Resting/Resting-Mito-6.tif
- S1_File/Fig_3D/Resting/Resting-RIG-I-1.tif
- S1_File/Fig_3D/Resting/Resting-RIG-I-2.tif
- S1_File/Fig_3D/Resting/Resting-RIG-I-3.tif
- S1_File/Fig_3D/Resting/Resting-RIG-I-4.tif
- S1_File/Fig_3D/Resting/Resting-RIG-I-5.tif
- S1_File/Fig_3D/Resting/Resting-RIG-I-6.tif
- S1_File/Fig_3D/SeV/
- S1_File/Fig_3D/SeV/SeV-ADAP-1.tif
- S1_File/Fig_3D/SeV/SeV-ADAP-2.tif
- S1_File/Fig_3D/SeV/SeV-ADAP-3.tif
- S1_File/Fig_3D/SeV/SeV-ADAP-4.tif
- S1_File/Fig_3D/SeV/SeV-ADAP-5.tif
- S1_File/Fig_3D/SeV/SeV-ADAP-6.tif
- S1_File/Fig_3D/SeV/SeV-DAPI-1.tif
- S1_File/Fig_3D/SeV/SeV-DAPI-2.tif
- S1_File/Fig_3D/SeV/SeV-DAPI-3.tif
- S1_File/Fig_3D/SeV/SeV-DAPI-4.tif
- S1_File/Fig_3D/SeV/SeV-DAPI-5.tif
- S1_File/Fig_3D/SeV/SeV-DAPI-6.tif
- S1_File/Fig_3D/SeV/SeV-merge-1.tif
- S1_File/Fig_3D/SeV/SeV-merge-2.tif
- S1_File/Fig_3D/SeV/SeV-merge-3.tif
- S1_File/Fig_3D/SeV/SeV-merge-4.tif
- S1_File/Fig_3D/SeV/SeV-merge-5.tif
- S1_File/Fig_3D/SeV/SeV-merge-6.tif
- S1_File/Fig_3D/SeV/SeV-Mito-1.tif
- S1_File/Fig_3D/SeV/SeV-Mito-2.tif
- S1_File/Fig_3D/SeV/SeV-Mito-3.tif
- S1_File/Fig_3D/SeV/SeV-Mito-4.tif
- S1_File/Fig_3D/SeV/SeV-Mito-5.tif
- S1_File/Fig_3D/SeV/SeV-Mito-6.tif
- S1_File/Fig_3D/SeV/SeV-RIG-I-1.tif
- S1_File/Fig_3D/SeV/SeV-RIG-I-2.tif
- S1_File/Fig_3D/SeV/SeV-RIG-I-3.tif
- S1_File/Fig_3D/SeV/SeV-RIG-I-4.tif
- S1_File/Fig_3D/SeV/SeV-RIG-I-5.tif
- S1_File/Fig_3D/SeV/SeV-RIG-I-6.tif
- S1_File/Fig_6B/
- S1_File/Fig_6B/WT-IAV-DAPI.jpg
- S1_File/Fig_6B/WT-IAV-merge.jpg
- S1_File/Fig_6B/WT-IAV-NP.jpg
- S1_File/Fig_6B/WT-Mock-DAPI.jpg
- S1_File/Fig_6B/WT-Mock-merge.jpg
- S1_File/Fig_6B/WT-Mock-NP.jpg
- S1_File/Fig_6G/
- S1_File/Fig_6G/Adap KO-BF.jpg
- S1_File/Fig_6G/Adap KO-VSV-GFP.jpg
- S1_File/Fig_6G/WT-BF.jpg
- S1_File/Fig_6G/WT-VSV-GFP.jpg
- S1_File/Fig_6H/
- S1_File/Fig_6H/HA-ADAP-BF.jpg
- S1_File/Fig_6H/HA-ADAP-VSV-GFP.jpg
- S1_File/Fig_6H/Vector-BF.jpg
- S1_File/Fig_6H/Vector-VSV-GFP.jpg
- S1_File/Fig_7A/
- S1_File/Fig_7A/Lung/
- S1_File/Fig_7A/Lung/Adap KO-IAV-DAPI.jpg
- S1_File/Fig_7A/Lung/Adap KO-IAV-F480.jpg
- S1_File/Fig_7A/Lung/Adap KO-IAV-Merge.jpg
- S1_File/Fig_7A/Lung/Adap KO-IAV-NP.jpg
- S1_File/Fig_7A/Lung/Adap KO-Mock-DAPI.jpg
- S1_File/Fig_7A/Lung/Adap KO-Mock-F480.jpg
- S1_File/Fig_7A/Lung/Adap KO-Mock-Merge.jpg
- S1_File/Fig_7A/Lung/Adap KO-Mock-NP.jpg
- S1_File/Fig_7A/Lung/WT-IAV-DAPI.jpg
- S1_File/Fig_7A/Lung/WT-IAV-F480.jpg
- S1_File/Fig_7A/Lung/WT-IAV-Merge.jpg
- S1_File/Fig_7A/Lung/WT-IAV-NP.jpg
- S1_File/Fig_7A/Lung/WT-Mock-DAPI.jpg
- S1_File/Fig_7A/Lung/WT-Mock-F480.jpg
- S1_File/Fig_7A/Lung/WT-Mock-Merge.jpg
- S1_File/Fig_7A/Lung/WT-Mock-NP.jpg
- S1_File/Fig_7A/Spleen/
- S1_File/Fig_7A/Spleen/Adap KO-IAV-DAPI.jpg
- S1_File/Fig_7A/Spleen/Adap KO-IAV-F480.jpg
- S1_File/Fig_7A/Spleen/Adap KO-IAV-Merge.jpg
- S1_File/Fig_7A/Spleen/Adap KO-IAV-NP.jpg
- S1_File/Fig_7A/Spleen/Adap KO-Mock-DAPI.jpg
- S1_File/Fig_7A/Spleen/Adap KO-Mock-F480.jpg
- S1_File/Fig_7A/Spleen/Adap KO-Mock-Merge.jpg
- S1_File/Fig_7A/Spleen/Adap KO-Mock-NP.jpg
- S1_File/Fig_7A/Spleen/WT-IAV-DAPI.jpg
- S1_File/Fig_7A/Spleen/WT-IAV-F480.jpg
- S1_File/Fig_7A/Spleen/WT-IAV-Merge.jpg
- S1_File/Fig_7A/Spleen/WT-IAV-NP.jpg
- S1_File/Fig_7A/Spleen/WT-Mock-DAPI.jpg
- S1_File/Fig_7A/Spleen/WT-Mock-F480.jpg
- S1_File/Fig_7A/Spleen/WT-Mock-Merge.jpg
- S1_File/Fig_7A/Spleen/WT-Mock-NP.jpg
- S1_File/Fig_7C/
- S1_File/Fig_7C/Lung/
- S1_File/Fig_7C/Lung/Adap KO-IAV-10X.jpg
- S1_File/Fig_7C/Lung/Adap KO-Mock-10X.jpg
- S1_File/Fig_7C/Lung/WT-IAV-10X.jpg
- S1_File/Fig_7C/Lung/WT-Mock-10X.jpg
- S1_File/Fig_7C/Spleen/
- S1_File/Fig_7C/Spleen/Adap KO-IAV-10X.jpg
- S1_File/Fig_7C/Spleen/Adap KO-Mock-10X.jpg
- S1_File/Fig_7C/Spleen/WT-IAV-10X.jpg
- S1_File/Fig_7C/Spleen/WT-Mock-10X.jpg
- S1_File/Fig_7D/
- S1_File/Fig_7D/Liver/
- S1_File/Fig_7D/Liver/Adap KO-Mock-10X.jpg
- S1_File/Fig_7D/Liver/Adap KO-SeV-10X.jpg
- S1_File/Fig_7D/Liver/WT-Mock-10X.jpg
- S1_File/Fig_7D/Liver/WT-SeV-10X.jpg
- S1_File/Fig_7D/Lung/
- S1_File/Fig_7D/Lung/Adap KO-Mock-10X.jpg
- S1_File/Fig_7D/Lung/Adap KO-SeV-10X.jpg
- S1_File/Fig_7D/Lung/WT-Mock-10X.jpg
- S1_File/Fig_7D/Lung/WT-SeV-10X.jpg
- S1_File/Fig_7D/Spleen/
- S1_File/Fig_7D/Spleen/Adap KO-Mock-10X.jpg
- S1_File/Fig_7D/Spleen/Adap KO-SeV-10X.jpg
- S1_File/Fig_7D/Spleen/WT-Mock-10X.jpg
- S1_File/Fig_7D/Spleen/WT-SeV-10X.jpg
