# Supplementary material for: Dampening of ISGylation of RIG-I by ADAP regulates type I interferon response of macrophages to RNA virus infection
Source: PLoS Pathog. 2024 May 22;20(5):e1012230. doi: 10.1371/journal.ppat.1012230 (PMC11111093; doi:10.1371/journal.ppat.1012230)
Supplement: S1 Data — (XLSX) [file ppat.1012230.s003.xlsx]

## Sheet: Fig 1
Fig 1A																						Fig 1B											Fig 1C											Fig 1C
SeV-infection	IFN-β										LPS-instimulation	IFN-β										VSV-infection	IFN-β										SeV-infection	IFN-β											α-ADAP
Sample	Cт (IFN-β)	Cт (HPRT)	ΔCт	ΔΔCт	POWER	Fold change	Mean	SD	SEM		Sample	Cт (IFN-β)	Cт (HPRT)	ΔCт	ΔΔCт	Power	Fold change	Mean	SD	SEM		Sample	Cт (IFN-β)	Cт (HPRT)	ΔCт	ΔΔCт	Power	Fold change	Mean	SD	SEM		Sample	Cт (IFN-β)	Cт (HPRT)	ΔCт	ΔΔCт	Power	Fold change	Mean	SD	SEM
WT-0h-1	30.1335	20.1549	9.97864	-0.384814	1.30569	1.30569	1.04002	0.248092	0.143236		WT-0h-1	29.807	19.9589	9.84813	-0.017735	1.01237	1	1.04196	0.0834888	0.0482023		WT-0h-1	28.8275	20.4545	8.37308	0	1	1	1.04573	0.291013	0.168017		WT-0h-1	29.6664	23.5362	6.13019	-0.664183	1.58467	1.58467	1.13575	0.398764	0.230226
WT-0h-2	31.7258	21.3624	10.3635	0	1	1					WT-0h-2	31.8758	22.01	9.86587	0	1	0.987782					WT-0h-2	31.1293	22.3983	8.73099	0.357917	0.780291	0.780291					WT-0h-2	28.6669	21.8726	6.79438	0	1	1
WT-0h-3	30.3805	19.7208	10.6597	0.296237	0.814374	0.814374					WT-0h-3	28.2907	18.6292	9.66149	-0.204375	1.15219	1.13811					WT-0h-3	29.4829	21.5502	7.93276	-0.440317	1.3569	1.3569					WT-0h-3	30.0505	22.9744	7.07613	0.281748	0.822594	0.822594
WT-4h-1	29.9331	22.6389	7.29423	-3.06922	8.39321	8.39321	10.2031	3.40868	1.96801		WT-12h-1	25.775	20.96	4.81495	-5.05092	33.1496	32.7446	31.6214	4.13581	2.38781		WT-12h-1	22.0724	21.3364	0.736006	-7.63707	199.062	199.062	217.425	23.0603	13.3139		WT-12h-1	21.7709	22.9744	-1.20345	-7.99783	255.615	255.615	269.249	14.2897	8.25017
WT-4h-2	27.3087	19.9598	7.3489	-3.01456	8.08113	8.08113					WT-12h-2	27.6587	22.9431	4.71557	-5.1503	35.5135	35.0796					WT-12h-2	23.9571	23.2977	0.659474	-7.7136	209.907	209.907					WT-12h-2	20.6703	22.0262	-1.35595	-8.15033	284.115	284.115
WT-4h-3	27.797	21.2547	6.54226	-3.8212	14.135	14.135					WT-12h-3	26.0719	20.9807	5.09111	-4.77476	27.3744	27.04					WT-12h-3	21.0751	20.6286	0.44645	-7.92663	243.306	243.306					WT-12h-3	21.7449	23.0167	-1.2718	-8.06618	268.017	268.017
WT-8h-1	24.4785	21.3947	3.08385	-7.2796	155.374	155.374	168.182	12.2851	7.09283		Adap-/--0h-1	30.1479	20.3693	9.77859	-0.0872816	1.06237	1.04939	1.07608	0.14104	0.0814293		Adap-/--0h-1	28.8404	20.4347	8.40565	0.0325721	0.977676	0.977676	0.871352	0.115514	0.0666919		Adap-/--0h-1	28.0343	21.7201	6.31418	-0.480197	1.39493	1.39493	1.10677	0.259439	0.149787
WT-8h-2	23.7682	20.8955	2.87267	-7.49079	179.867	179.867					Adap-/--0h-2	29.4094	19.4877	9.92168	0.0558132	0.962052	0.950298					Adap-/--0h-2	28.5607	19.7696	8.79112	0.418039	0.748442	0.748442					Adap-/--0h-2	25.7972	19.0506	6.74669	-0.04769	1.03361	1.03361
WT-8h-3	24.7931	21.8331	2.95998	-7.40348	169.304	169.304					Adap-/--0h-3	28.4695	18.9184	9.55116	-0.314706	1.24376	1.22856					Adap-/--0h-3	29.8751	21.3306	8.54454	0.171466	0.88794	0.88794					Adap-/--0h-3	29.4928	22.5332	6.95964	0.165262	0.891766	0.891766						α-Tubulin
WT-12h-1	22.9799	20.6907	2.28924	-8.07421	269.513	269.513	264.989	19.3334	11.1621		Adap-/--12h-1	28.3761	21.8481	6.52797	-3.33789	10.1113	9.98775	12.0614	2.67054	1.54184		Adap-/--12h-1	24.6101	21.6642	2.94589	-5.42719	43.0275	43.0275	55.0198	12.869	7.42992		Adap-/--12h-1	21.6018	20.5332	1.0686	-5.72577	52.9212	52.9212	63.7612	10	5.77352
WT-12h-2	24.3216	21.8877	2.43393	-7.92952	243.795	243.795					Adap-/--12h-2	25.6182	19.6841	5.93407	-3.9318	15.2613	15.0748					Adap-/--12h-2	23.1832	20.5494	2.63386	-5.73922	53.4167	53.4167					Adap-/--12h-2	22.2343	21.4785	0.755769	-6.03861	65.7358	65.7358
WT-12h-3	22.1674	19.9417	2.22565	-8.13781	281.659	281.659					Adap-/--12h-3	26.5292	20.1564	6.37283	-3.49304	11.2593	11.1217					Adap-/--12h-3	24.7001	22.4275	2.27262	-6.10046	68.6152	68.6152					Adap-/--12h-3	23.4815	22.8695	0.61195	-6.18243	72.6267	72.6267
Adap-/--0h-1	30.4114	20.0547	10.3568	-0.00670004	1.00465	1.00465	0.906127	0.0865334	0.0499601																								Adap-/-Lenti ADAP-0h-1	26.7975	20.4785	6.31899	-0.475383	1.39029	1.39029	1.18041	0.185952	0.107359
Adap-/--0h-2	32.8454	22.2346	10.6108	0.247306	0.842468	0.842468																											Adap-/-Lenti ADAP-0h-2	29.0729	22.4353	6.63765	-0.156726	1.11475	1.11475
Adap-/--0h-3	31.717	21.1547	10.5623	0.198828	0.871258	0.871258																											Adap-/-Lenti ADAP-0h-3	30.2938	23.5507	6.74308	-0.051301	1.0362	1.0362
Adap-/--4h-1	31.1361	23.07	8.06616	-2.29729	4.91534	4.91534	5.65844	0.660705	0.381458																								Adap-/-Lenti ADAP-12h-1	19.25	19.9218	-0.671724	-7.4661	176.815	176.815	191.452	16.043	9.26242
Adap-/--4h-2	29.8611	22.1251	7.73594	-2.62751	6.1796	6.1796																											Adap-/-Lenti ADAP-12h-2	19.8735	20.6409	-0.767376	-7.56175	188.936	188.936
Adap-/--4h-3	29.434	21.6265	7.80754	-2.55591	5.88039	5.88039																											Adap-/-Lenti ADAP-12h-3	18.6128	19.523	-0.910247	-7.70462	208.604	208.604
Adap-/--8h-1	24.7261	19.6393	5.08679	-5.27666	38.7644	38.7644	34.9009	7.04349	4.06656
Adap-/--8h-2	27.6038	21.9829	5.62085	-4.74261	26.7711	26.7711
Adap-/--8h-3	26.095	21.0232	5.07188	-5.29157	39.1672	39.1672
Adap-/--12h-1	23.6	19.2902	4.30986	-6.05359	66.4222	66.4222	62.1247	8.41006	4.85555
Adap-/--12h-2	25.044	20.393	4.65102	-5.71244	52.4342	52.4342
Adap-/--12h-3	24.2191	19.9328	4.28626	-6.07719	67.5176	67.5176
SeV-infection	ISG15										LPS-instimulation	ISG15										VSV-infection	ISG15										SeV-infection	ISG15
Sample	Cт (ISG15)	Cт (HPRT)	ΔCт	ΔΔCт	POWER	Fold change	Mean	SD	SEM		Sample	Cт (ISG15)	Cт (HPRT)	ΔCт	ΔΔCт	Power	Fold change	Mean	SD	SEM		Sample	Cт (ISG15)	Cт (HPRT)	ΔCт	ΔΔCт	Power	Fold change	Mean	SD	SEM		Sample	Cт (ISG15)	Cт (HPRT)	ΔCт	ΔΔCт	Power	Fold change	Mean	SD	SEM
WT-0h-1	31.5489	20.3949	11.1539	0.553333	0.681444	0.681444	1.01794	0.345811	0.199654		WT-0h-1	22.7377	21.0819	1.65576	-0.0290222	1.02032	1.02032	1.01572	0.013997	0.00808118		WT-0h-1	29.5722	23.1469	6.4253	-0.0788813	1.0562	1.0562	1.00234	0.0527302	0.0304438		WT-0h-1	25.8937	22.4721	3.42156	0	1	1	0.954525	0.291106	0.16807
WT-0h-2	32.0933	21.9493	10.1439	-0.456667	1.37237	1.37237					WT-0h-2	25.03	23.3834	1.64657	-0.0382049	1.02684	1.02684					WT-0h-2	28.7071	22.1302	6.57694	0.0727617	0.950816	0.950816					WT-0h-2	24.802	20.7442	4.05786	0.636306	0.643358	0.643358
WT-0h-3	30.0941	19.4934	10.6006	0	1	1					WT-0h-3	24.5382	22.8534	1.68478	0	1	1					WT-0h-3	26.5551	20.0509	6.50418	0	1	1					WT-0h-3	25.0942	21.9598	3.13442	-0.287137	1.22022	1.22022
WT-4h-1	31.2805	21.2166	10.0639	-0.536667	1.45062	1.45062	2.51122	0.940029	0.542726		WT-12h-1	18.5036	22.5148	-4.01116	-5.69594	51.8379	51.8379	58.1528	6.82295	3.93923		WT-12h-1	20.6389	20.2135	0.425397	-6.07878	67.592	67.592	59.7255	6.94103	4.0074		WT-12h-1	19.5644	22.099	-2.53465	-5.9562	62.0863	62.0863	61.5256	5.21568	3.01127
WT-4h-2	29.7777	20.6837	9.09394	-1.50667	2.84153	2.84153					WT-12h-2	17.4674	21.6214	-4.15393	-5.83871	57.2305	57.2305					WT-12h-2	22.7347	21.9977	0.73697	-5.76721	54.4631	54.4631					WT-12h-2	18.9275	21.3146	-2.38715	-5.8087	56.0523	56.0523
WT-4h-3	31.4663	22.5624	8.90394	-1.69667	3.24151	3.24151					WT-12h-3	20.0071	24.3534	-4.34622	-6.031	65.39	65.39					WT-12h-3	23.0329	22.3647	0.668218	-5.83596	57.1214	57.1214					WT-12h-3	22.0622	24.6946	-2.63239	-6.05394	66.4383	66.4383
WT-8h-1	26.885	21.1011	5.78394	-4.81667	28.1813	28.1813	30.9771	2.46243	1.42169		Adap-/--0h-1	24.8508	22.9735	1.87736	0.192578	0.875041	0.875041	0.939647	0.057864	0.0334078		Adap-/--0h-1	29.8418	23.5959	6.24586	-0.258313	1.19608	1.19608	1.21849	0.0399738	0.0230789		Adap-/--0h-1	25.4125	21.9218	3.49071	0.069153	0.953197	0.953197	0.962261	0.229047	0.132241
WT-8h-2	27.6583	22.0944	5.56394	-5.03667	32.8237	32.8237					Adap-/--0h-2	25.5079	23.76	1.74789	0.0631142	0.957196	0.957196					Adap-/--0h-2	28.1885	21.941	6.24746	-0.256717	1.19476	1.19476					Adap-/--0h-2	24.501	20.6409	3.8601	0.438542	0.73788	0.73788
WT-8h-3	26.816	21.212	5.60394	-4.99667	31.9261	31.9261					Adap-/--0h-3	24.0943	22.3902	1.70409	0.0193079	0.986706	0.986706					Adap-/--0h-3	26.1613	19.9958	6.16544	-0.338733	1.26465	1.26465					Adap-/--0h-3	25.6867	22.523	3.16369	-0.257862	1.19571	1.19571
WT-12h-1	28.3297	22.9107	5.41894	-5.18167	36.2942	36.2942	37.4406	3.80899	2.19912		Adap-/--12h-1	20.6272	23.3129	-2.68572	-4.3705	20.6848	20.6848	23.64	3.39186	1.95829		Adap-/--12h-1	24.5745	22.5067	2.06778	-4.4364	21.6516	21.6516	22.0896	4.12806	2.38334		Adap-/--12h-1	21.5788	22.2217	-0.642893	-4.06445	16.731	16.731	19.8443	3.48469	2.01189
WT-12h-2	26.8737	21.6547	5.21894	-5.38167	41.6911	41.6911					Adap-/--12h-2	19.7951	22.6271	-2.83198	-4.51676	22.8918	22.8918					Adap-/--12h-2	24.1854	21.8669	2.31846	-4.18571	18.1981	18.1981					Adap-/--12h-2	20.8505	21.6915	-0.840975	-4.26253	19.1933	19.1933
WT-12h-3	26.0685	20.5695	5.49894	-5.10167	34.3364	34.3364					Adap-/--12h-3	18.8186	21.9069	-3.08835	-4.77313	27.3435	27.3435					Adap-/--12h-3	25.2586	23.4779	1.78066	-4.72352	26.4192	26.4192					Adap-/--12h-3	20.4339	21.5736	-1.13968	-4.56124	23.6085	23.6085
Adap-/--0h-1	34.3689	23.4799	10.8889	0.288333	0.818847	0.818847	0.873005	0.0619844	0.0357867																								Adap-/-Lenti ADAP-0h-1	25.8166	22.6067	3.20989	-0.211667	1.15803	1.15803	1.03971	0.154036	0.0889325
Adap-/--0h-2	33.0694	22.3804	10.6889	0.0883333	0.940609	0.940609																											Adap-/-Lenti ADAP-0h-2	26.509	23.2191	3.28989	-0.131667	1.09556	1.09556
Adap-/--0h-3	32.8096	21.9907	10.8189	0.218333	0.859558	0.859558																											Adap-/-Lenti ADAP-0h-3	25.0521	21.4222	3.62989	0.208333	0.865537	0.865537
Adap-/--4h-1	32.9577	22.9588	9.99894	-0.601667	1.51747	1.51747	1.62446	0.551593	0.318462																								Adap-/-Lenti ADAP-12h-1	18.8088	20.9757	-2.16686	-5.58841	48.115	48.115	44.5936	3.67704	2.12294
Adap-/--4h-2	32.5276	22.1087	10.4189	-0.181667	1.13419	1.13419																											Adap-/-Lenti ADAP-12h-2	17.7392	19.8059	-2.06668	-5.48823	44.8872	44.8872
Adap-/--4h-3	30.9216	21.4727	9.44894	-1.15167	2.2217	2.2217																											Adap-/-Lenti ADAP-12h-3	19.0808	21.009	-1.92818	-5.34974	40.7785	40.7785
Adap-/--8h-1	29.5441	20.7451	8.79894	-1.80167	3.48623	3.48623	4.95903	1.48739	0.858746
Adap-/--8h-2	29.8191	21.5202	8.29894	-2.30167	4.93027	4.93027
Adap-/--8h-3	30.5839	22.675	7.90894	-2.69167	6.46059	6.46059
Adap-/--12h-1	28.6522	21.0682	7.58394	-3.01667	8.09296	8.09296	9.44003	2.09091	1.20719
Adap-/--12h-2	30.0541	22.5202	7.53394	-3.06667	8.37835	8.37835
Adap-/--12h-3	27.9089	20.875	7.03394	-3.56667	11.8488	11.8488
SeV-infection	ISG54										LPS-instimulation	ISG54										VSV-infection	VSV										SeV-infection	SeV
Sample	Cт (ISG54)	Cт (HPRT)	ΔCт	ΔΔCт	POWER	Fold change	Mean	SD	SEM		Sample	Cт (ISG54)	Cт (HPRT)	ΔCт	ΔΔCт	Power	Fold change	Mean	SD	SEM		Sample	Cт (VSV)	Cт (HPRT)	ΔCт	ΔΔCт	Power	Fold change	Mean	SD	SEM		Sample	Cт (SeV)	Cт (HPRT)	ΔCт	ΔΔCт	Power	Fold change	Mean	SD	SEM
WT-0h-1	27.608	20.3949	7.21305	-0.12	1.08673	1.08673	0.991859	0.0991969	0.0572714		WT-0h-1	25.23	22.0819	3.1481	0.266967	0.831065	0.831065	1.05374	0.253852	0.146562		WT-12h-1	31.8493	22.732	9.11729	0	1	1	1.04265	0.276368	0.159561		WT-0h-1	26.8167	21.0459	5.7708	0	1	1	1.03152	0.134167	0.0774614
WT-0h-2	28.2153	20.8823	7.33305	0	1	1					WT-0h-2	25.853	23.3834	2.46953	-0.411603	1.33016	1.33016					WT-12h-2	28.3767	19.6793	8.69736	-0.419935	1.33787	1.33787					WT-0h-2	28.2198	22.6861	5.53367	-0.237129	1.17864	1.17864
WT-0h-3	29.1173	21.6143	7.50305	0.17	0.888843	0.888843					WT-0h-3	25.7346	22.8534	2.88113	0	1	1					WT-12h-3	30.4654	21.0082	9.4572	0.339908	0.790092	0.790092					WT-0h-3	25.7478	19.8503	5.8975	0.126699	0.915924	0.915924
WT-4h-1	27.1568	21.6837	5.47305	-1.86	3.63008	3.63008	3.68188	0.112139	0.0647435		WT-12h-1	19.9626	22.5148	-2.55222	-5.43335	43.2117	43.2117	36.641	6.3767	3.68159		Adap-/--12h-1	27.2283	22.5453	4.68301	-4.43429	21.6199	21.6199	18.0131	3.3002	1.90537		WT-12h-1	23.1211	21.3858	1.73522	-4.03558	16.3995	16.3995	15.694	1.46747	0.847243
WT-4h-2	28.1815	22.7784	5.40305	-1.93	3.81055	3.81055					WT-12h-2	21.5728	23.6214	-2.04856	-4.92969	30.4779	30.4779					Adap-/--12h-2	24.9446	19.9379	5.00669	-4.11061	17.2749	17.2749					WT-12h-2	22.1826	20.4715	1.71115	-4.05965	16.6755	16.6755
WT-4h-3	25.8256	20.3426	5.48305	-1.85	3.605	3.605					WT-12h-3	22.0553	24.3534	-2.29811	-5.17925	36.2333	36.2333					Adap-/--12h-3	26.8944	21.6979	5.19657	-3.92072	15.1445	15.1445					WT-12h-3	24.7499	22.7871	1.96272	-3.80808	14.007	14.007
WT-8h-1	24.0891	21.1011	2.98805	-4.345	20.3224	20.3224	18.2943	1.87579	1.08299		Adap-/--0h-1	25.7164	22.9735	2.74297	-0.138169	1.10051	1.10051	1.06119	0.169909	0.0980972													Adap-/--0h-1	27.6211	21.8325	5.78859	0.0177861	0.987747	0.987747	0.948435	0.0836182	0.048277
WT-8h-2	25.535	22.2569	3.27805	-4.055	16.6217	16.6217					Adap-/--0h-2	24.8337	21.76	3.07366	0.192529	0.87507	0.87507																Adap-/--0h-2	28.8452	23.0818	5.76339	-0.00741292	1.00515	1.00515
WT-8h-3	23.8836	20.7156	3.16805	-4.165	17.9387	17.9387					Adap-/--0h-3	26.3987	23.7902	2.60852	-0.272616	1.208	1.208																Adap-/--0h-3	26.3417	20.3405	6.00119	0.230389	0.852405	0.852405
WT-12h-1	25.5638	22.9107	2.65305	-4.68	25.6342	25.6342	24.1571	2.25974	1.30466		Adap-/--12h-1	22.8331	23.3129	-0.479764	-3.3609	10.2738	10.2738	13.6433	3.48301	2.01091													Adap-/--12h-1	21.0818	21.7955	-0.713634	-6.48444	89.5386	89.5386	86.6291	2.55154	1.47313
WT-12h-2	23.93	21.2569	2.67305	-4.66	25.2813	25.2813					Adap-/--12h-2	21.7612	22.6271	-0.86586	-3.74699	13.4263	13.4263																Adap-/--12h-2	18.3022	18.9505	-0.648335	-6.41914	85.5763	85.5763
WT-12h-3	26.4186	23.5156	2.90305	-4.43	21.5557	21.5557					Adap-/--12h-3	20.6813	21.9069	-1.22569	-4.10682	17.2297	17.2297																Adap-/--12h-3	21.9658	22.6005	-0.634719	-6.40552	84.7724	84.7724
Adap-/--0h-1	30.868	23.4799	7.38805	0.055	0.962594	0.962594	0.859017	0.0948281	0.054749																								Adap-/-Lenti ADAP-0h-1	26.4881	21.4551	5.03299	-0.737818	1.66765	1.66765	1.69433	0.0254671	0.0147035
Adap-/--0h-2	30.4825	22.7844	7.69805	0.365	0.776469	0.776469																											Adap-/-Lenti ADAP-0h-2	25.3099	20.3201	4.98975	-0.78105	1.71838	1.71838
Adap-/--0h-3	29.5275	21.9394	7.58805	0.255	0.837987	0.837987																											Adap-/-Lenti ADAP-0h-3	28.7579	23.75	5.00784	-0.762961	1.69697	1.69697
Adap-/--4h-1	29.9868	22.9588	7.02805	-0.305	1.23542	1.23542	1.21036	0.0362639	0.020937																								Adap-/-Lenti ADAP-12h-1	23.5546	23.7835	-0.228918	-5.99972	63.9876	63.9876	59.8361	3.6824	2.12604
Adap-/--4h-2	28.6275	21.5895	7.03805	-0.295	1.22688	1.22688																											Adap-/-Lenti ADAP-12h-2	20.1226	20.2235	-0.100943	-5.87175	58.5561	58.5561
Adap-/--4h-3	27.7462	20.6381	7.10805	-0.225	1.16878	1.16878																											Adap-/-Lenti ADAP-12h-3	18.3409	18.4021	-0.0611865	-5.83199	56.9645	56.9645
Adap-/--8h-1	26.5082	21.7451	4.76305	-2.57	5.93809	5.93809	5.3001	0.596303	0.344276
Adap-/--8h-2	25.9454	20.9924	4.95305	-2.38	5.20537	5.20537
Adap-/--8h-3	26.2717	21.1887	5.08305	-2.25	4.75683	4.75683
Adap-/--12h-1	26.4913	22.0682	4.42305	-2.91	7.51618	7.51618	7.66151	0.345229	0.199318
Adap-/--12h-2	25.3712	20.9281	4.44305	-2.89	7.4127	7.4127
Adap-/--12h-3	25.4982	21.1751	4.32305	-3.01	8.05564	8.05564
SeV-infection	SeV
Sample	Cт (SeV)	Cт (HPRT)	ΔCт	ΔΔCт	POWER	Fold change	Mean	SD	SEM
WT-4h-1	27.8132	22.8327	4.98052	0	1	1	1.03152	0.134167	0.0774614
WT-4h-2	26.4616	21.7182	4.74339	-0.237129	1.17864	1.17864
WT-4h-3	25.9094	20.8022	5.10722	0.126699	0.915924	0.915924
WT-8h-1	23.5034	21.5932	1.91021	-3.07031	8.39955	8.39955	8.69401	1.19335	0.688982
WT-8h-2	24.4776	22.4373	2.04026	-2.94025	7.67546	7.67546
WT-8h-3	22.3412	20.6836	1.65758	-3.32294	10.007	10.007
WT-12h-1	21.7548	20.4169	1.33785	-3.64267	12.4897	12.4897	12.7384	1.48068	0.85487
WT-12h-2	20.7568	19.2869	1.46983	-3.51069	11.3979	11.3979
WT-12h-3	23.4814	22.3416	1.13978	-3.84074	14.3277	14.3277
Adap-/--4h-1	22.9986	20.0136	2.98494	-1.99557	3.98775	3.98775	4.94843	1.64891	0.951998
Adap-/--4h-2	24.5225	21.5439	2.97866	-2.00186	4.00515	4.00515
Adap-/--4h-3	24.535	22.3311	2.20391	-2.77661	6.8524	6.8524
Adap-/--8h-1	20.3748	21.514	-1.13922	-6.11974	69.5386	69.5386	60.9624	7.66682	4.42644
Adap-/--8h-2	19.1245	20.0162	-0.891726	-5.87224	58.5763	58.5763
Adap-/--8h-3	22.0085	22.8034	-0.79486	-5.77538	54.7724	54.7724
Adap-/--12h-1	19.5856	20.8895	-1.30396	-6.28448	77.9502	77.9502	73.5933	3.78257	2.18387
Adap-/--12h-2	20.3631	21.5353	-1.17224	-6.15276	71.1484	71.1484
Adap-/--12h-3	18.156	19.339	-1.18301	-6.16353	71.6814	71.6814

## Sheet: Fig 2
Fig 2A					Fig 2B					Fig 2C					Fig 2D					Fig 2E
	α-RIG-I					α-RIG-I					α-Flag					α-Flag					α-RIG-I				α-RIG-I					Mock				SeV
																																α-RIG-I				α-RIG-I
																					α-MDA5
	α-MDA5					α-MDA5					α-HA														α-MDA5
																α-HA					α-ADAP											α-AIF				α-AIF
																															F9	F10	F11	F12
																					α-AIF				α-ADAP				Mock	RIG-I	80703	81172	90430	98242
	α-ADAP					α-ADAP					α-Flag
																														AIF	183008	203500	232556	241948
																α-Flag
																														RIG-I/AIF	0.440981	0.39888	0.388853	0.406046
																					α-Flotillin				α-AIF
																															F9	F10	F11	F12
	α-RIG-I										α-HA																		SeV	RIG-I	107899	107034	128872	139979
						α-RIG-I
																α-HA														AIF	83267	101076	140281	147944
																					α- CD71				α-Flotillin
																														RIG-I/AIF	1.29582	1.05895	0.91867	0.946162
	α-MDA5										α-Tubulin
																α-GAPDH
						α-MDA5																			α- CD71
	α-ADAP
						α-ADAP
	α-Tubulin
						α-Tubulin

## Sheet: Fig 3
Fig 2F					Fig 2H					Fig 2I					Fig 2J										Fig 2K
	α-RIG-I					α-RIG-I					Resting	LPS	SeV			α-RIG-I			Vector	RIG-I	RIG-I-ADAP+	RIG-I-ADAP++	RIG-I-ADAP+++			α-Flag				Vector	ADAP	RIG-I-WT	RIG-I-ΔCTD	RIG-I-WT-ADAP	RIG-I-ΔCTD+ADAP
											3	10	13						0.913696	13.6151	64.0977	81.6344	86.9661							1.11216	10.9795	21.3459	19.4743	68.8074	22.403
											2	8	15						0.767571	16.0668	56.9494	75.033	80.3401							0.98149	15.0679	16.9234	13.048	71.7822	14.0362
											4	9	14						1.31873	17.8688	66.1972	70.3311	77.8619							0.869862	14.5341	24.7427	15.4635	77.4576	18.5985
											4	7	10						0.877689	16.4756	52.7006	64.2889	73.5655							1.03649	16.1345	20.9668	12.2187	62.8062	26.8135
						α-ADAP					5	9	15						1.11406	13.9501	57.1447	68.6257	76.541
											4	11	12						1.00825	10.9576	65.9005	71.2805	88.1226
	α-MDA5															α-ADAP										α-HA
																			Vector	MDA5	MDA5-ADAP+	MDA5-ADAP++	MDA5-ADAP+++
																			0.928523	30.1182	31.3598	31.4604	33.8181
						α-ISG15													1.1732	33.5638	33.4367	35.5903	36.3568
																			0.898277	26.7214	28.4819	27.9308	31.0137
																			0.840128	28.2682	37.8247	38.9489	48.7638			α-Tubulin
	α-ADAP															α-GAPDH			1.26897	24.3489	32.3159	40.8585	46.0186
																			0.890898	26.3581	27.0243	26.6414	43.1913
						α-AIF
	α-RIG-I					α-Flotillin										α-MDA5
	α-MDA5
																α-ADAP
	α-ADAP					α- CD71
	α-ISG15
																α-GAPDH
	α-AIF
	α-Flotillin
	α- CD71

## Sheet: Fig 4
Fig 3A					Fig 3B																Fig 3C							Fig 3D					Fig 3E
	α-Flag					α-ISG15					α-ADAP											α-Myc			α-Flag				α-ISG15					α-ISG15
																		α-ISG15
																													α-RIG-I
											α-Flag																							α-RIG-I
																		α-Flag
	α-HA
											α-Tubulin																							α-RIG-I
																									α-HA
																		α-ISG15											α-RIG-I
	α-Tubulin
																						α-Flag
						α-Flag
																		α-Flag
																																		α-ADAP
											α-ISG15																		α-ADAP
																									α-GAPDH
																RIG-I	RIG-I+ISG15-E1-E2	RIG-I+ISG15-E1-E2+ADAP
															co-IPed ISGylated Flag	44906	494268	25384
																52599	448797	272181
																185476	2237823	1289554
																													α-Tubulin					α-Tubulin
															co-IPed Flag	134694	66602	10334
																223838	175713	206351
																177545	108515	153409
															Ratio	0.333393	7.42122	2.45636
																0.234987	2.55415	1.31902
																1.04467	20.6222	8.40599
															0.333393	1	22.2597	7.36776
															0.234987	1	10.8693	5.61316
															1.04467	1	19.7404	8.04654
															Mean	1	17.6231	7.00916
															SD	0	5.98308	1.2557
															SEM	0	3.45434	0.72498
Fig 3F					Fig 3G
	α-ISG15					α-ISG15				α-ISG15
	α-RIG-I
										α-Flag
	α-RIG-I
						α-Flag
										α-ADAP
	α-ADAP									α-Tubulin
	α-Tubulin

## Sheet: Fig 5
Fig 4A												Fig 4B									Fig 4C
	α-RIG-I												α-Flag									α-p-IRF3
																			α-Flag
							α-RIG-I
	α-MAVS
													α-Myc
							α-MAVS												α-Myc
																						α-p-IRF3
	α-RIG-I
													α-Flag
							α-RIG-I
																			α-Flag			α-Tubulin
	α-MAVS
													α-Myc
							α-MAVS												α-Myc
	α-ADAP
						WT			Adap-/-
						Mock	SeV		Mock	SeV
					co-IPed RIG-I	159211	438501		134316	369499								MAVS	MAVS+RIG-I	MAVS+RIG-I+ADAP
						152342	296107		221881	269638							co-IPed Flag	861	12051	13067
						156294	534535		49466	521437			α-HA					2359	24255	40404
	α-GAPDH																	9898	70657	73685
					co-IPed MAVS	115769	111305		98275	104142
						360260	304140		335766	327592							co-IPed Myc	11398	19016	17224
						717196	544350		697037	578791								180666	223839	319778
																		106488	108171	91553
					RIG-I/MAVS	1.37525	3.93963		1.36674	3.54803
						0.422867	0.973588		0.66082	0.823091			α-GAPDH					0.0755396	0.633729	0.758651
						0.217924	0.981969		0.0709661	0.900907								0.0130572	0.108359	0.12635
																		0.0929494	0.653197	0.804834
					1.37525	1	2.86467		0.993811	2.57992
					0.422867	1	2.30235		1.56272	1.94645							0.0755396	1	8.38937	10.0431
					0.217924	1	4.50602		0.325647	4.13405							0.0130572	1	8.29878	9.67663
																	0.0929494	1	7.02745	8.65884
					Mean	1	3.22435		0.960724	2.88681
					SD	0	1.14502		0.619198	1.12562							Mean	1	7.9052	9.45952
					SEM	0	0.661077		0.357494	0.649879							SD	0	0.761503	0.71721
																	SEM	0	0.439654	0.414081
Fig 4D																				Fig 4E
	α-RIG-I																				α-ISG15
										WT					Adap-/-
							α-p-TBK1			0h	4h	8h	12h		0h	4h	8h	12h
									p-TBK1	77355	121451	205707	231629		79833	84375	134463	157904
										91482	203490	283203	329694		59177	137037	203663	271249
	α-p-TBK1						α-TBK1			21606	51255	125652	169907		37814	32113	78391	93162
									TBK1	160843	154416	136775	147055		161120	160864	171325	165934
										187220	158448	161802	142610		199380	225100	187967	191514
							α-p-TBK1			645443	691376	864713	982342		905187	715513	879500	990474
	α-TBK1
									p-TBK1/TBK1	0.480935	0.786518	1.50398	1.57512		0.495488	0.524511	0.784842	0.951607
							α-TBK1			0.488634	1.28427	1.75031	2.31186		0.296805	0.608783	1.0835	1.41634
										0.0334747	0.0741348	0.145311	0.172961		0.0417748	0.0448811	0.0891313	0.094058
	α-p-IRF3
									0.480935	1	1.63539	3.1272	3.27512		1.03026	1.09061	1.63191	1.97866
									0.488634	1	2.62829	3.58204	4.73127		0.607418	1.24589	2.21742	2.89857
									0.0334747	1	2.21465	4.34091	5.16692		1.24795	1.34075	2.66265	2.80982
	α-IRF3						α-p-IRF3		Mean	1	2.15944	3.68339	4.3911		0.961877	1.22575	2.17066	2.56235
									SD	0	0.498743	0.613168	0.990716		0.325696	0.12628	0.516958	0.507436			α-ADAP
									SEM	0	0.28795	0.354013	0.57199		0.188041	0.0729077	0.298466	0.292968
							α-IRF3
	α-ADAP
										WT					Adap-/-
										0h	4h	8h	12h		0h	4h	8h	12h
							α-p-IRF3		p-IRF3	28410	135424	247623	279776		28550	80166	127739	184132
										23069	169200	202635	335631		18209	94483	135615	201314			α-GAPDH
	α-Tubulin									32424	143095	254274	349471		32694	125501	172666	240910
							α-IRF3
									IRF3	222651	246695	249964	226299		209577	224164	227901	208346
										270863	300237	240438	313216		273799	232861	230884	266008
										359391	354022	357274	370079		357975	345330	359233	358928
									p-IFR3/IRF3	0.127599	0.548953	0.990635	1.23631		0.136227	0.357622	0.560502	0.88378
										0.0851685	0.563555	0.842774	1.07156		0.066505	0.405748	0.587373	0.756797
										0.0902193	0.404198	0.711706	0.944315		0.0913304	0.363423	0.480652	0.671193
									0.127599	1	4.30218	7.76367	9.68905		1.06762	2.80271	4.39269	6.92624
									0.0851685	1	6.61694	9.89538	12.5817		0.780864	4.76407	6.8966	8.88587
									0.0902193	1	4.48017	7.88862	10.4669		1.01232	4.02822	5.3276	7.43957
									Mean	1	5.1331	8.51589	10.9125		0.953599	3.865	5.53896	7.75056
									SD	0	1.28812	1.1963	1.49693		0.152127	0.990815	1.26526	1.01616
									SEM	0	0.743697	0.690686	0.864254		0.0878308	0.572047	0.7305	0.586679

## Sheet: Fig 6
Fig 5A					Fig 5C					Fig 5D				Fig 5E
	α-NS1					α-NS1				log10 pfu/ml	WT	Adap-/-		log10 pfu/ml		WT			Mean	SD	SEM		α-NS1+α-NP
											2.9	6.8			0h	0	0	0	0	0	0
											3.6	6.5			12h	1.1	0.2	0.4	0.566667	0.472582	0.272845
											4.5	7.3			18h	3.3	2.2	1.4	2.3	0.953939	0.550757
											3.8	5.4			24h	4.3	3.5	2.7	3.5	0.8	0.46188
															48h	4.8	4.4	3	4.06667	0.945163	0.54569
	α-Tubulin					α-Tubulin				Mean	3.7	6.5
										SD	0.658281	0.804156
										SEM	0.32914	0.402078				Adap-/-			Mean	SD	SEM
															0h	0	0	0	0	0	0
															12h	2	0.7	1.2	1.3	0.655744	0.378594
						α-ADAP									18h	5.8	4.4	3.9	4.7	0.984886	0.568624
	α-ADAP														24h	8	9	5.2	7.4	1.96977	1.13725
															48h	8.4	9.5	5.6	7.83333	2.0108	1.16094
																							α-Tubulin
Fig 5F												Fig 5G				Fig 5H
	α-VP3												WT	Adap-/-			Vector	ADAP
						WT							0.513888	19.614			16.1973	1.25391
						6h	12h	24h	36h	60h			0.741101	17.4483			17.4972	0.143907
					VP3	10398	17058	15072	18160	15233			1.74501	12.5918			28.5	1.60218
													1.22403	17.3053			17.1559	0.805587
					Tubulin	14847	15594	17347	17781	17800			0.424285	22.6218			29.2703	1.58965
													0.321763	20.3706			16.434	0.0931879
					VP3/Tubulin	0.700344	1.09388	0.868853	1.02131	0.855787			1.514	24.349				1.51157
													1.51592
	α-Tubulin					Adap-/-						Mean	1	19.1858		Mean	21.7715	0.957681
						6h	12h	24h	36h	60h		SD	0.56447	3.87488		SD	6.51091	0.714741
					VP3	17425	25905	24851	23182	13591		SEM	0.19957	1.46457		SEM	2.91177	0.291792
					Tubulin	16236	14216	12202	13944	14619
					VP3/Tubulin	1.07323	1.82224	2.03663	1.66251	0.929681

## Sheet: Fig 7
Fig 6B												Fig 6C													Fig 6D
	Lung		WT	Mean	SD	SEM		Adap-/-	Mean	SD	SEM		Lung		WT	Mean	SD	SEM		Adap-/-	Mean	SD	SEM			Lung		WT	Mean	SD	SEM		Adap-/-	Mean	SD	SEM
		Mock	0.14324	0.351156	0.255374	0.0851248		0.51783	0.308512	0.123281	0.0410935			IAV-PR8	3	3.875	1.3562	0.47949		7	5.75	1.0351	0.365963				SeV	2	2.625	0.916125	0.323899		3	4.25	1.66905	0.590097
			0.24392					0.24362							3					4								3					5
			0.14937					0.16385							5					6								1					3
			0.27392					0.17833							4					7								3					4
			0.82638					0.46727							5					6								4					7
			0.73927					0.34264							2					5								3					4
			0.16383					0.35724							3					6								2					2
			0.36223					0.27241							6					5								3					6
			0.25824					0.23342
		IAV-PR8	17.4633	22.259	4.48193	1.49398		32.9464	41.046	5.92046	1.97349
			20.3569					34.4352					Spleen		WT					Adap-/-						Spleen		WT	Mean	SD	SEM		Adap-/-	Mean	SD	SEM
			20.1356					35.9898						IAV-PR8	3	3.25	1.66905	0.590097		7	6.25	1.66905	0.590097				SeV	1	2.875	1.24642	0.440677		3	5.125	2.03101	0.71807
			23.5663					40.5264							1					8								2					2
			18.5354					41.2537							3					6								3					6
			19.1525					42.3696							2					9								5					5
			24.3433					43.2978							5					5								3					7
			24.8635					48.2427							2					6								3					4
			31.9142					50.3527							6					4								2					8
															4					5								4					6
	Spleen		WT	Mean	SD	SEM		Adap-/-	Mean	SD	SEM															Liver		WT	Mean	SD	SEM		Adap-/-	Mean	SD	SEM
		Mock	0.45372	0.399853	0.134953	0.04069		0.16753	0.276911	0.0793986	0.0229204																SeV	2	3.625	1.40789	0.497763		6	5.5	1.60357	0.566947
			0.36371					0.21577																				5					5
			0.25373					0.23813																				4					7
			0.42812					0.32839																				4					6
			0.32834					0.14842																				3					8
			0.24839					0.28425																				2					4
			0.57382					0.38913																				6					3
			0.32784					0.23529																				3					5
			0.58292					0.28952
			0.58922					0.38952
			0.24857					0.35242
								0.28456
		IAV-PR8	9.26472	12.7503	3.97557	1.19868		34.7453	39.9613	3.561	1.02797
			9.73284					35.4563
			9.97364					36.3573
			10.2749					37.1829
			10.275					37.8529
			10.1744					40.5427
			10.4254					42.3289
			15.2874					41.5232
			16.2894					45.3626
			18.7265					44.1272
			19.8295					43.3276
								40.7284

## Sheet: Fig S1
Fig S1A								Fig S1B															Fig S1C
																							SeV-infection	RIG-I
									WT							Adap-/-							Sample	Cт (RIG-I)	Cт (HPRT)	ΔCт	ΔΔCт	Power	Fold change	Mean	SD	SEM
			α-RIG-I			α-RIG-I			Mock-1	Mock-2	Mock-3	SeV-1	SeV-2	SeV-3		Mock-1	Mock-2	Mock-3	SeV-1	SeV-2	SeV-3		WT-0h-1	27.5769	22.0642	5.51273	-0.0567875	1.04015	1.04015	0.997394	0.0441131	0.0254687
								Count value	853	965	680	18706	22002	21478		1302	1503	1533	17131	12711	17683		WT-0h-2	30.2449	24.6044	5.64043	0.0709114	0.952036	0.952036
																							WT-0h-3	30.9043	25.3348	5.56952	0	1	1
																							WT-12h-1	23.8259	21.2349	2.59094	-2.97858	7.8821	7.8821	8.06949	1.29147	0.745628
			α-Tubulin																				WT-12h-2	25.7196	23.3895	2.33005	-3.23946	9.44442	9.44442
						α-Tubulin																	WT-12h-3	27.1047	24.318	2.7867	-2.78282	6.88196	6.88196
																							Adap-/--0h-1	31.043	25.5913	5.45171	-0.117802	1.08508	1.08508	1.16477	0.159268	0.0919535
																							Adap-/--0h-2	27.4435	22.305	5.13853	-0.43099	1.34816	1.34816
																							Adap-/--0h-3	29.8735	24.3895	5.48398	-0.0855389	1.06108	1.06108
																							Adap-/--12h-1	24.0199	21.318	2.7019	-2.86761	7.29857	7.29857	6.87375	0.37097	0.21418
																							Adap-/--12h-2	28.4354	25.5913	2.84405	-2.72547	6.61376	6.61376
						α-RIG-I																	Adap-/--12h-3	26.1284	23.305	2.82344	-2.74608	6.70892	6.70892
			α-RIG-I
						α-GAPDH
			α-Tubulin			α-RIG-I
						α-Tubulin
			α-RIG-I
			α-Tubulin
		WT			Adap-/-
		Mock	SeV		Mock	SeV
	RIG-I	116946	21377		106342	9335
		53675	97559		57402	62680
		7959	471401		7310	306148
		44184			35722
		147769			124208
		75745			87099
	Tubulin, GAPDH
		45976	21432		50741	16837
		58190	107925		69412	107935
		21508	10608		21653	11510
		94110			99802
		9668			8609
		147224			162045
	RIG-I/(Tubulin, GAPDH)
		2.54363	0.997434		2.09578	0.554434
		0.922409	0.903952		0.826975	0.58072
		0.370048	44.4383		0.337598	26.5984
		0.469493			0.357929
		15.2843			14.4277
		0.514488			0.537499
	2.54363	1	2.69541		0.823932	1.49827
	0.922409	1	1.92538		0.896538	1.23691
	0.370048	1	2.90744		0.912307	1.74024
	0.469493	1			0.762373
	15.2843	1			0.943953
	0.514488	1			1.04473
	Mean	1	2.50941		0.897305	1.49181
	SD	0	0.516777		0.0976982	0.251729
	SEM	0	0.298361		0.0398851	0.145336

## Sheet: Rebuttal Fig
Fig 3					Fig 11					Fig 13
	α-Flag					α-RIG-I					α-ADAP
						α-ADAP
	α-His										α-Tubulin
						α-Tubulin
	α-Flag
	His-ADAP
