# Supplementary material for: Dampening of ISGylation of RIG-I by ADAP regulates type I interferon response of macrophages to RNA virus infection
Source: PLoS Pathog. 2024 May 22;20(5):e1012230. doi: 10.1371/journal.ppat.1012230 (PMC11111093; doi:10.1371/journal.ppat.1012230)
Supplement: S1 Table — (XLSX) [file ppat.1012230.s004.xlsx]

## Sheet: Proteins
Checked	Protein FDR Confidence: Combined	Master	Accession	Description	Exp. q-value: Combined	Contaminant	Sum PEP Score	Coverage [%]	# Peptides	# PSMs	# Unique Peptides	# Protein Groups	# AAs	MW [kDa]	calc. pI	Score Sequest HT: Sequest HT	# Peptides (by Search Engine): Sequest HT
FALSE	High	Master Protein	P20029	Endoplasmic reticulum chaperone BiP OS=Mus musculus OX=10090 GN=Hspa5 PE=1 SV=3	0	FALSE	282.272	43	33	255	31	1	655	72.4	5.16	731.6	33
	Checked	Confidence	Sequence	Modifications	Contaminant	Qvality PEP	Qvality q-value	# Protein Groups	# Proteins	# PSMs	Master Protein Accessions	# Missed Cleavages	Theo. MH+ [Da]	Confidence (by Search Engine): Sequest HT	Percolator q-Value (by Search Engine): Sequest HT	Percolator PEP (by Search Engine): Sequest HT	XCorr (by Search Engine): Sequest HT
	FALSE	High	NELESYAYSLK		FALSE	0.000209609	0	1	6	3	P20029	0	1316.64	High	0	3.381e-05	2.58
	FALSE	High	NQLTSNPENTVFDAK		FALSE	2.29677e-06	0	1	9	9	P20029	0	1677.81	High	0	3.027e-07	3.1
	FALSE	High	MKETAEAYLGK		FALSE	1.94256e-05	0	1	9	17	P20029	1	1240.62	High	0	0.0001132	3.49
	FALSE	High	MKETAEAYLGKK		FALSE	2.13866e-05	0	1	9	2	P20029	2	1368.72	High	0	1.269e-06	4.23
	FALSE	High	NQLTSNPENTVFDAKR		FALSE	1.72112e-06	0	1	9	1	P20029	1	1833.91	High	0	5.515e-08	3.32
	FALSE	High	LYGSGGPPPTGEEDTSEKDEL		FALSE	5.46659e-08	0	1	7	13	P20029	1	2177.97	High	0	1.178e-06	3.95
	FALSE	High	IINEPTAAAIAYGLDK		FALSE	2.68095e-07	0	2	28	4	P20029; P63017	0	1659.9	High	0	7.326e-08	4.45
	FALSE	High	IINEPTAAAIAYGLDKR		FALSE	1.10754e-08	0	1	9	8	P20029	1	1816	High	0	9.162e-07	3.37
	FALSE	High	ITPSYVAFTPEGER		FALSE	1.11919e-05	0	1	9	14	P20029	0	1566.78	High	0	2.496e-06	3.87
	FALSE	High	ITITNDQNR		FALSE	0.00499083	0	1	7	4	P20029	0	1074.55	High	0	0.002738	2.44
	FALSE	High	LTPEEIER		FALSE	0.0118634	0	1	8	7	P20029	0	986.515	High	4.259e-05	0.01157	1.99
	FALSE	High	VLEDSDLKK		FALSE	0.00333692	0	1	9	2	P20029	1	1046.57	High	0	0.000691	2.26
	FALSE	High	VLEDSDLK		FALSE	0.0116398	0	1	9	6	P20029	0	918.478	High	0	0.00329	1.93
	FALSE	High	VEIIANDQGNR		FALSE	0.000180872	0	2	32	9	P20029; P63017	0	1228.63	High	0	2.76e-05	2.83
	FALSE	High	VTHAVVTVPAYFNDAQR		FALSE	9.07187e-08	0	1	9	18	P20029	0	1887.97	High	0	0.0001857	4.43
	FALSE	High	VYEGERPLTK		FALSE	0.00037085	0	1	10	8	P20029	0	1191.64	High	0	4.463e-05	2.1
	FALSE	High	SQIFSTASDNQPTVTIK		FALSE	1.56453e-07	0	1	9	14	P20029	0	1836.93	High	0	1.219e-07	5.09
	FALSE	High	SDIDEIVLVGGSTR		FALSE	3.26789e-06	0	1	10	6	P20029	0	1460.76	High	0	1.225e-07	3.55
	FALSE	High	TWNDPSVQQDIK		FALSE	5.70394e-05	0	1	9	5	P20029	0	1430.69	High	0	2.376e-05	2.66
	FALSE	High	TKPYIQVDIGGGQTK		FALSE	1.35002e-07	0	1	9	11	P20029	0	1604.86	High	0	6.496e-08	3.09
	FALSE	High	ELEEIVQPIISK		FALSE	5.11491e-05	0	1	7	6	P20029	0	1397.79	High	0	4.789e-06	3.06
	FALSE	High	EFFNGKEPSR		FALSE	0.000458212	0	1	10	11	P20029	1	1210.59	High	0.0002454	0.02273	2.11
	FALSE	High	ETAEAYLGK		FALSE	0.00248629	0	1	9	5	P20029	0	981.489	High	0	0.0004766	2.38
	FALSE	High	DAGTIAGLNVMR		FALSE	0.000206939	0	1	9	7	P20029	0	1217.63	High	0	2.672e-05	2.81
	FALSE	High	KKELEEIVQPIISK		FALSE	2.51642e-08	0	1	7	11	P20029	2	1653.98	High	0	1.099e-09	4.66
	FALSE	High	IEWLESHQDADIEDFKAK		FALSE	1.26618e-07	0	1	6	10	P20029	1	2174.04	High	0	4.469e-09	6.27
	FALSE	High	IEWLESHQDADIEDFK		FALSE	2.06283e-08	0	1	7	13	P20029	0	1974.91	High	0	7.227e-08	5.18
	FALSE	High	KVTHAVVTVPAYFNDAQR		FALSE	4.5574e-05	0	1	9	1	P20029	1	2016.07	High	0	3.263e-06	3.89
	FALSE	High	KSDIDEIVLVGGSTR		FALSE	7.2892e-07	0	1	10	11	P20029	1	1588.85	High	0	0.0003082	4.6
	FALSE	High	KTKPYIQVDIGGGQTK		FALSE	4.30869e-07	0	1	9	3	P20029	1	1732.96	High	0	9.813e-09	3.92
	FALSE	High	VMEHFIK		FALSE	0.0222993	0.000165094	1	9	12	P20029	0	903.476	High	0.0002454	0.018	1.7
	FALSE	High	EFFNGK		FALSE	0.0830026	0.00198332	1	10	1	P20029	0	741.357	High	0.0006323	0.03952	1.04
	FALSE	High	IQQLVK		FALSE	0.165317	0.00601392	1	10	3	P20029	0	728.466	High	0.007928	0.2356	1.8
FALSE	High	Master Protein	O35601	FYN-binding protein 1 OS=Mus musculus OX=10090 GN=Fyb1 PE=1 SV=2	0	FALSE	278.849	60	32	197	32	1	819	90	6.98	680.68	32
	Checked	Confidence	Sequence	Modifications	Contaminant	Qvality PEP	Qvality q-value	# Protein Groups	# Proteins	# PSMs	Master Protein Accessions	# Missed Cleavages	Theo. MH+ [Da]	Confidence (by Search Engine): Sequest HT	Percolator q-Value (by Search Engine): Sequest HT	Percolator PEP (by Search Engine): Sequest HT	XCorr (by Search Engine): Sequest HT
	FALSE	High	NIKPPLDLK		FALSE	0.00323191	0	1	2	4	O35601	0	1037.64	High	0.004802	0.1455	1.68
	FALSE	High	NSLNAVPPR		FALSE	0.00159851	0	1	2	5	O35601	0	967.532	High	0	0.0004868	2.95
	FALSE	High	QGEDIEIIR		FALSE	0.00130228	0	1	1	4	O35601	0	1072.56	High	0	0.0005937	1.97
	FALSE	High	LNQEEPARFPK		FALSE	0.00110247	0	1	2	2	O35601	1	1328.7	High	0	0.0001737	2.33
	FALSE	High	LHNLNQESDLK		FALSE	1.76444e-05	0	1	2	5	O35601	0	1310.67	High	0	0.00089	3.26
	FALSE	High	LTGPIQVIHHAK		FALSE	3.57195e-05	0	1	1	9	O35601	0	1313.77	High	0	8.662e-06	3.7
	FALSE	High	LTAGTPWGQSQEK		FALSE	2.85395e-05	0	1	2	4	O35601	0	1402.7	High	0	6.066e-06	2.36
	FALSE	High	VGFLKPVSPKPTSLTK		FALSE	5.71753e-08	0	1	2	7	O35601	0	1699.02	High	0	7.92e-10	5.88
	FALSE	High	VGFLKPVSPKPTSLTK	1xPhospho [S8]	FALSE	0.000375635	0	1	2	3	O35601	0	1778.98	High	0	4.527e-05	3.75
	FALSE	High	VSESDNNEGSSLPSQHK		FALSE	5.06176e-08	0	1	2	4	O35601	0	1814.82	High	0	6.787e-10	5.11
	FALSE	High	SQTPYSTTSLPPPPPTHPASQPPLPASHPAHPPVPSLPPR		FALSE	6.28977e-07	0	1	2	8	O35601	0	4136.14	High	0	1.572e-08	6.06
	FALSE	High	TTAVEIDYDSLKR	1xPhospho [S/D]	FALSE	5.3497e-05	0	1	1	7	O35601	1	1590.74	High	0	6.484e-05	4.19
	FALSE	High	TPGPKPGPAPPVPENELKPGFSK		FALSE	2.61512e-08	0	1	2	8	O35601	0	2341.26	High	0	2.973e-10	5.59
	FALSE	High	VAGQSSPSGIQSR		FALSE	2.6278e-06	0	1	4	3	O35601	0	1273.65	High	0	4.518e-07	3.09
	FALSE	High	VAGQSSPSGIQSR	1xPhospho [S6]	FALSE	1.69785e-05	0	1	4	2	O35601	0	1353.62	High	0	9.536e-07	3.86
	FALSE	High	EDSKPVVLRPPGNK		FALSE	1.88127e-05	0	1	2	5	O35601	0	1535.85	High	0	1.082e-06	3.34
	FALSE	High	FNTGSNPTEEAATSSRPFK		FALSE	3.48703e-07	0	1	4	4	O35601	0	2040.96	High	0	1.903e-08	4.2
	FALSE	High	FMPAAQDTDSKPR		FALSE	1.69919e-06	0	1	2	6	O35601	0	1463.69	High	0	5.4e-08	4.09
	FALSE	High	FGTQPNSVSR		FALSE	0.000703989	0	1	4	1	O35601	0	1092.54	High	0	9.87e-05	2.42
	FALSE	High	FGTQPNSVSRDPEVK		FALSE	0.00119057	0	1	3	3	O35601	1	1660.83	High	0	0.0001905	3.93
	FALSE	High	FGTTKPPLAAKPTYEEKPEKEPKPPFLKPTGGSPR		FALSE	1.07695e-05	0	1	4	8	O35601	1	3821.06	High	0	5.699e-06	5.52
	FALSE	High	GAPFKPPKEDPEDKDHGAPSSPFPGVVLKPAASR		FALSE	6.67389e-09	0	1	2	26	O35601	2	3525.81	High	0	6.87e-07	5.7
	FALSE	High	ALPPLSVLGPPPPKPNRPPNVDLTR		FALSE	6.5416e-08	0	1	2	11	O35601	0	2642.51	High	0	2.042e-07	4.97
	FALSE	High	DLQIKPGESLEVIQSTDDTK		FALSE	1.16675e-09	0	1	3	10	O35601	0	2216.13	High	0	1.579e-07	4.3
	FALSE	High	KNLFDNQGNASPPAGPSSMPK		FALSE	5.32398e-07	0	1	4	4	O35601	1	2157.04	High	0	2.361e-05	4.12
	FALSE	High	HTFGQKPSLSTEDSQEENTSK	1xPhospho [K/S/T]	FALSE	9.47337e-06	0	1	2	7	O35601	0	2430.05	High	0	4.623e-07	5.68
	FALSE	High	HTFGQKPSLSTEDSQEENTSK		FALSE	5.65801e-11	0	1	2	10	O35601	0	2350.08	High	0	5.928e-13	6.03
	FALSE	High	HPINDENQDGVMHSDGTGNLEEEQESEGETYEDIDSSKER	1xPhospho [S/D]	FALSE	2.61923e-10	0	1	1	6	O35601	1	4599.85	High	0	9.593e-13	9.05
	FALSE	High	HPINDENQDGVMHSDGTGNLEEEQESEGETYEDIDSSK	1xPhospho [S26]	FALSE	6.74408e-06	0	1	1	1	O35601	0	4314.7	High	0	3.019e-07	5.61
	FALSE	High	LNQEEPAR		FALSE	0.0196666	0.000165094	1	2	4	O35601	0	956.48	High	0.0002454	0.02106	2.49
	FALSE	High	GSPVQLGAK		FALSE	0.0205515	0.000165094	1	2	5	O35601	0	856.489	High	4.259e-05	0.01067	2.21
	FALSE	High	GSYGYIK		FALSE	0.0209425	0.000165094	1	1	3	O35601	0	787.398	High	0.002504	0.09502	1.5
	FALSE	High	YGYVLR		FALSE	0.0759748	0.0016909	1	3	5	O35601	0	770.42	High	0.003646	0.1159	2.03
	FALSE	High	NELSFK		FALSE	0.138823	0.00489779	1	1	1	O35601	0	737.383	High	0.0018	0.0763	1.83
	FALSE	High	FKYDGEIR		FALSE	0.155769	0.00601392	1	3	2	O35601	1	1027.52	High	0.002397	0.08893	1.82
FALSE	High	Master Protein	P38647	Stress-70 protein, mitochondrial OS=Mus musculus OX=10090 GN=Hspa9 PE=1 SV=3	0	FALSE	278.554	46	32	202	32	1	679	73.4	6.07	619.98	32
	Checked	Confidence	Sequence	Modifications	Contaminant	Qvality PEP	Qvality q-value	# Protein Groups	# Proteins	# PSMs	Master Protein Accessions	# Missed Cleavages	Theo. MH+ [Da]	Confidence (by Search Engine): Sequest HT	Percolator q-Value (by Search Engine): Sequest HT	Percolator PEP (by Search Engine): Sequest HT	XCorr (by Search Engine): Sequest HT
	FALSE	High	NAVITVPAYFNDSQR		FALSE	6.36593e-06	0	1	1	4	P38647	0	1694.85	High	0	2.799e-07	2.58
	FALSE	High	MEEFKDQLPADECNK	1xCarbamidomethyl [C13]	FALSE	6.5785e-07	0	1	1	10	P38647	1	1853.8	High	0	1.655e-08	3.76
	FALSE	High	MKETAENYLGHTAK		FALSE	6.49979e-08	0	1	1	8	P38647	1	1592.77	High	0	9.268e-10	3.97
	FALSE	High	QAASSLQQASLK		FALSE	2.25122e-05	0	1	1	8	P38647	0	1231.66	High	0	7.131e-06	3.37
	FALSE	High	QAVTNPNNTFYATK		FALSE	1.33177e-06	0	1	1	6	P38647	0	1568.77	High	0	1.664e-07	4.24
	FALSE	High	LLGQFTLIGIPPAPR		FALSE	0.000363786	0	1	1	3	P38647	0	1592.95	High	0	4.338e-05	3.32
	FALSE	High	LVGMPAKR		FALSE	0.0128824	0	1	1	1	P38647	1	871.518	High	0	0.003733	2.01
	FALSE	High	VLENAEGAR		FALSE	0.00858018	0	1	1	2	P38647	0	958.495	High	0	0.003147	2.36
	FALSE	High	VINEPTAAALAYGLDKSEDK		FALSE	8.14783e-10	0	1	1	6	P38647	1	2105.08	High	0	5.956e-10	4.22
	FALSE	High	VINEPTAAALAYGLDK		FALSE	2.97058e-07	0	1	1	11	P38647	0	1645.88	High	0	4.473e-08	4.26
	FALSE	High	VEAVNMAEGIIHDTETK		FALSE	3.23133e-08	0	1	1	10	P38647	0	1856.91	High	0	1.493e-09	3.83
	FALSE	High	VQQTVQDLFGR		FALSE	0.000244474	0	1	1	5	P38647	0	1290.68	High	0	2.649e-05	3.17
	FALSE	High	SQVFSTAADGQTQVEIK		FALSE	3.22879e-07	0	1	1	16	P38647	0	1808.9	High	0	6.84e-09	3.9
	FALSE	High	RYDDPEVQK		FALSE	0.000339018	0	1	1	5	P38647	1	1149.55	High	4.259e-05	0.01028	2.99
	FALSE	High	RYDDPEVQKDTK		FALSE	5.4536e-05	0	1	1	6	P38647	2	1493.72	High	4.259e-05	0.009491	3.15
	FALSE	High	TTPSVVAFTADGER		FALSE	0.000182035	0	1	1	10	P38647	0	1450.72	High	0	0.0003254	3.03
	FALSE	High	EGSGSSGTGEQKEDQKEEK		FALSE	3.32871e-05	0	1	1	2	P38647	2	2009.89	High	0	0.0006733	3.18
	FALSE	High	DSETGENIR		FALSE	0.00386546	0	1	1	2	P38647	0	1020.46	High	0	0.0008288	2.34
	FALSE	High	ETAENYLGHTAK		FALSE	1.82192e-05	0	1	1	14	P38647	0	1333.64	High	0	1.905e-06	3.01
	FALSE	High	ETGVDLTK		FALSE	0.0091437	0	1	1	3	P38647	0	862.452	High	4.259e-05	0.007015	1.84
	FALSE	High	ETGVDLTKDNMALQR		FALSE	2.89078e-05	0	1	1	1	P38647	1	1690.84	High	0	1.852e-06	4.08
	FALSE	High	EQQIVIQSSGGLSKDDIENMVK		FALSE	3.94498e-09	0	1	1	11	P38647	1	2418.22	High	0	1.762e-10	5.55
	FALSE	High	ERVEAVNMAEGIIHDTETK		FALSE	8.47405e-11	0	1	1	13	P38647	1	2142.05	High	0	3.108e-12	6
	FALSE	High	EQQIVIQSSGGLSK		FALSE	1.29702e-05	0	1	1	3	P38647	0	1473.79	High	0	1.229e-06	3.11
	FALSE	High	AMQDAEVSK		FALSE	0.00428158	0	1	1	4	P38647	0	978.456	High	0	0.001815	2.41
	FALSE	High	ASNGDAWVEAHGK		FALSE	5.86145e-07	0	1	1	10	P38647	0	1341.62	High	0	5.005e-08	3.33
	FALSE	High	DDIENMVK		FALSE	0.00852576	0	1	1	3	P38647	0	963.445	High	0	0.004108	2.44
	FALSE	High	DAGQISGLNVLR		FALSE	0.000223487	0	1	1	5	P38647	0	1242.68	High	0	2.372e-05	3.71
	FALSE	High	DNMALQR		FALSE	0.0257534	0.000165094	1	1	3	P38647	0	847.409	High	4.259e-05	0.01359	2.4
	FALSE	High	LVGMPAK		FALSE	0.0286356	0.000165094	1	1	8	P38647	0	715.417	High	4.259e-05	0.01016	1.92
	FALSE	High	LFEMAYK		FALSE	0.0231541	0.000165094	1	1	8	P38647	0	901.449	High	8.428e-05	0.01389	1.72
	FALSE	High	LYSPSQIGAFVLMK		FALSE	0.217134	0.00865194	1	1	1	P38647	0	1553.84	High	0.004478	0.137	1.57
FALSE	High	Master Protein	P63017	Heat shock cognate 71 kDa protein OS=Mus musculus OX=10090 GN=Hspa8 PE=1 SV=1	0	FALSE	261.068	46	29	218	27	1	646	70.8	5.52	664.7	29
	Checked	Confidence	Sequence	Modifications	Contaminant	Qvality PEP	Qvality q-value	# Protein Groups	# Proteins	# PSMs	Master Protein Accessions	# Missed Cleavages	Theo. MH+ [Da]	Confidence (by Search Engine): Sequest HT	Percolator q-Value (by Search Engine): Sequest HT	Percolator PEP (by Search Engine): Sequest HT	XCorr (by Search Engine): Sequest HT
	FALSE	High	MKEIAEAYLGK		FALSE	0.000130428	0	1	14	7	P63017	1	1252.66	High	0	1.229e-05	3.22
	FALSE	High	MVNHFIAEFK		FALSE	5.59527e-05	0	1	16	22	P63017	0	1235.62	High	0	8.112e-06	3.3
	FALSE	High	NQTAEKEEFEHQQK		FALSE	1.20192e-06	0	1	15	9	P63017	1	1745.81	High	0	2.104e-07	4.15
	FALSE	High	NQVAMNPTNTVFDAK		FALSE	2.14036e-06	0	1	14	6	P63017	0	1649.8	High	0	2.42e-07	2.81
	FALSE	High	RFDDAVVQSDMK		FALSE	7.97377e-07	0	1	13	17	P63017	1	1410.67	High	0	6.325e-08	3.75
	FALSE	High	NSLESYAFNMK		FALSE	0.00013296	0	1	16	6	P63017	0	1303.6	High	0	5.538e-05	3.38
	FALSE	High	IINEPTAAAIAYGLDK		FALSE	2.68095e-07	0	2	28	4	P20029; P63017	0	1659.9	High	0	7.326e-08	4.45
	FALSE	High	IINEPTAAAIAYGLDKK		FALSE	8.03138e-08	0	1	16	4	P63017	1	1787.99	High	0	4.282e-09	4.73
	FALSE	High	LLQDFFNGK		FALSE	0.00222999	0	1	18	6	P63017	0	1081.57	High	0	0.0004156	2.72
	FALSE	High	VEIIANDQGNR		FALSE	0.000180872	0	2	32	9	P20029; P63017	0	1228.63	High	0	2.76e-05	2.83
	FALSE	High	VCNPIITK	1xCarbamidomethyl [C2]	FALSE	0.00604389	0	1	15	11	P63017	0	944.523	High	0	0.001948	2.37
	FALSE	High	VQVEYKGETK		FALSE	0.00224431	0	1	15	3	P63017	1	1180.62	High	0	0.0004193	2.3
	FALSE	High	SQIHDIVLVGGSTR		FALSE	2.6278e-06	0	1	16	12	P63017	0	1481.81	High	0	2.139e-06	4.08
	FALSE	High	STAGDTHLGGEDFDNR		FALSE	6.98025e-09	0	1	18	10	P63017	0	1691.73	High	0	2.4e-10	4.06
	FALSE	High	TTPSYVAFTDTER		FALSE	8.01221e-05	0	1	22	6	P63017	0	1487.7	High	0	1.279e-05	2.65
	FALSE	High	TVTNAVVTVPAYFNDSQR		FALSE	1.57583e-08	0	1	14	16	P63017	0	1982	High	0	4.816e-10	4.33
	FALSE	High	EIAEAYLGK		FALSE	0.00608257	0	1	14	2	P63017	0	993.525	High	0	0.002651	2.17
	FALSE	High	FDDAVVQSDMK		FALSE	0.000116959	0	1	13	2	P63017	0	1254.57	High	0	1.053e-05	2.73
	FALSE	High	FELTGIPPAPR		FALSE	0.000147324	0	1	15	3	P63017	0	1197.66	High	0	2.25e-05	3.18
	FALSE	High	ARFEELNADLFR		FALSE	1.49351e-05	0	1	18	12	P63017	1	1480.75	High	0	0.000358	3.44
	FALSE	High	DAGTIAGLNVLR		FALSE	0.000190391	0	1	15	9	P63017	0	1199.67	High	0	1.932e-05	3.55
	FALSE	High	CNEIISWLDKNQTAEKEEFEHQQK	1xCarbamidomethyl [C1]	FALSE	1.71281e-08	0	1	14	9	P63017	2	3004.41	High	0	1.115e-08	5.82
	FALSE	High	HWPFMVVNDAGRPK		FALSE	4.6906e-09	0	1	15	12	P63017	0	1653.83	High	0	6.212e-11	4.43
	FALSE	High	GPAVGIDLGTTYSCVGVFQHGK	1xCarbamidomethyl [C14]	FALSE	5.55022e-11	0	1	13	3	P63017	0	2263.12	High	0	1.39e-13	5.04
	FALSE	High	GTLDPVEK		FALSE	0.0262407	0.000165094	1	16	3	P63017	0	858.457	High	0.0005562	0.03621	1.79
	FALSE	High	ITITNDK		FALSE	0.036252	0.000165094	1	28	4	P63017	0	804.446	High	0.0008223	0.04689	2.07
	FALSE	High	DNNLLGK		FALSE	0.0400122	0.000326395	1	19	5	P63017	0	773.415	High	0.0002825	0.02694	2.02
	FALSE	High	LSKEDIER		FALSE	0.0703299	0.00139454	1	16	2	P63017	1	989.526	High	0.0004008	0.03182	2.29
	FALSE	High	VQVEYK		FALSE	0.0768793	0.0016909	1	17	4	P63017	0	765.414	High	0.005983	0.1819	1.46
FALSE	High	Master Protein	Q8VDD5	Myosin-9 OS=Mus musculus OX=10090 GN=Myh9 PE=1 SV=4	0	FALSE	243.091	29	53	108	53	1	1960	226.2	5.66	272.28	53
	Checked	Confidence	Sequence	Modifications	Contaminant	Qvality PEP	Qvality q-value	# Protein Groups	# Proteins	# PSMs	Master Protein Accessions	# Missed Cleavages	Theo. MH+ [Da]	Confidence (by Search Engine): Sequest HT	Percolator q-Value (by Search Engine): Sequest HT	Percolator PEP (by Search Engine): Sequest HT	XCorr (by Search Engine): Sequest HT
	FALSE	High	NKHEAMITDLEER		FALSE	0.00035006	0	1	2	1	Q8VDD5	1	1585.76	High	0	4.156e-05	2.53
	FALSE	High	NAEQFKDQADK		FALSE	0.00049803	0	1	5	2	Q8VDD5	1	1293.61	High	0	6.408e-05	2.43
	FALSE	High	MEDGVGCLETAEEAK	1xCarbamidomethyl [C7]	FALSE	1.44753e-06	0	1	2	1	Q8VDD5	0	1638.7	High	0	4.43e-08	3.75
	FALSE	High	QIATLHAQVTDMK		FALSE	6.48432e-05	0	1	2	2	Q8VDD5	0	1455.76	High	0	1.658e-05	3.47
	FALSE	High	QLEEAEEEAQR		FALSE	6.82559e-05	0	1	5	2	Q8VDD5	0	1331.61	High	0	8.268e-06	3.12
	FALSE	High	RGDLPFVVTR		FALSE	0.000681788	0	1	5	1	Q8VDD5	1	1159.66	High	0	9.506e-05	2.66
	FALSE	High	QTLENERGELANEVK		FALSE	0.0016718	0	1	3	3	Q8VDD5	1	1729.87	High	0	0.0002921	2.82
	FALSE	High	NTDQASMPDNTAAQK		FALSE	1.5043e-06	0	1	6	3	Q8VDD5	0	1591.7	High	0	4.661e-08	3.96
	FALSE	High	QACVLMIK	1xCarbamidomethyl [C3]	FALSE	0.00755443	0	1	1	2	Q8VDD5	0	962.516	High	0	0.001919	2.76
	FALSE	High	QAQQERDELADEIANSSGK		FALSE	1.02968e-05	0	1	5	1	Q8VDD5	1	2088.98	High	0	5.095e-07	2.57
	FALSE	High	LTEMETMQSQLMAEK		FALSE	4.17276e-07	0	1	3	1	Q8VDD5	0	1769.81	High	0	9.427e-09	3.31
	FALSE	High	LQEMESAVK		FALSE	0.00237738	0	1	5	6	Q8VDD5	0	1034.52	High	0	0.0007676	2.64
	FALSE	High	VIQYLAHVASSHK		FALSE	9.9001e-05	0	1	10	2	Q8VDD5	0	1452.8	High	0	8.58e-06	3.88
	FALSE	High	YEILTPNSIPK		FALSE	0.000320012	0	1	1	1	Q8VDD5	0	1274.7	High	0	3.713e-05	2.15
	FALSE	High	VSHLLGINVTDFTR		FALSE	0.000424288	0	1	1	2	Q8VDD5	0	1571.85	High	0	5.273e-05	3.92
	FALSE	High	SMMQDREDQSILCTGESGAGK	1xCarbamidomethyl [C13]	FALSE	5.46229e-07	0	1	2	1	Q8VDD5	1	2300	High	0	1.313e-08	4.82
	FALSE	High	RQQQLTAMK		FALSE	0.00288045	0	1	8	1	Q8VDD5	1	1103.6	High	0	0.0005743	2.89
	FALSE	High	VAEFTTNLMEEEEK		FALSE	6.53131e-06	0	1	1	3	Q8VDD5	0	1669.76	High	0	2.969e-07	3.26
	FALSE	High	TEMEDLMSSKDDVGK		FALSE	9.59563e-06	0	1	4	1	Q8VDD5	1	1684.74	High	0	4.673e-07	3.25
	FALSE	High	TEMEDLMSSK		FALSE	0.000603621	0	1	4	2	Q8VDD5	0	1170.5	High	0	8.147e-05	2
	FALSE	High	ELEDATETADAMNR		FALSE	8.89204e-07	0	1	5	4	Q8VDD5	0	1565.67	High	0	1.645e-06	3.3
	FALSE	High	EMEAELEDER		FALSE	0.000780004	0	1	5	1	Q8VDD5	0	1250.52	High	0	0.0001125	2.78
	FALSE	High	EDQSILCTGESGAGK	1xCarbamidomethyl [C7]	FALSE	1.95505e-05	0	1	17	1	Q8VDD5	0	1551.7	High	0	1.139e-06	3.13
	FALSE	High	EQADFALEALAK		FALSE	0.000639463	0	1	9	8	Q8VDD5	0	1305.67	High	0	8.772e-05	2.7
	FALSE	High	EQLEEEEEAKR		FALSE	0.000146382	0	1	2	1	Q8VDD5	1	1389.65	High	0	1.394e-05	3.31
	FALSE	High	ALEQQVEEMK		FALSE	0.000373235	0	1	4	3	Q8VDD5	0	1204.59	High	0	5.527e-05	2.19
	FALSE	High	ADFCIIHYAGK	1xCarbamidomethyl [C4]	FALSE	0.00110956	0	1	8	1	Q8VDD5	0	1294.62	High	0	0.0001748	1.79
	FALSE	High	AGVLAHLEEER		FALSE	1.50312e-05	0	1	7	2	Q8VDD5	0	1223.64	High	0	8.172e-07	3.02
	FALSE	High	DLEAHIDTANK		FALSE	0.00138842	0	1	5	2	Q8VDD5	0	1226.6	High	0	0.0002309	1.7
	FALSE	High	DLEGLSQR		FALSE	0.0132969	0	1	3	1	Q8VDD5	0	917.469	High	0	0.003886	1.93
	FALSE	High	CQYLQAEK	1xCarbamidomethyl [C1]	FALSE	0.00360301	0	1	3	3	Q8VDD5	0	1039.49	High	0	0.0007564	3.04
	FALSE	High	KFDQLLAEEK		FALSE	9.345e-05	0	1	18	2	Q8VDD5	1	1220.65	High	0	8.498e-06	3.83
	FALSE	High	KLVWVPSSK		FALSE	0.00146142	0	1	5	1	Q8VDD5	1	1043.62	High	0	0.0002468	2.24
	FALSE	High	KKVEAQLQELQVK		FALSE	0.00820634	0	1	2	1	Q8VDD5	2	1540.91	High	0	0.002126	2.35
	FALSE	High	KLEEDQIIMEDQNCK	1xCarbamidomethyl [C14]	FALSE	0.000190391	0	1	3	1	Q8VDD5	1	1892.87	High	0	1.932e-05	4.06
	FALSE	High	HSQAVEELADQLEQTKR		FALSE	1.69498e-11	0	1	2	3	Q8VDD5	1	1981.99	High	0	3.178e-14	6.6
	FALSE	High	LDPHLVLDQLR		FALSE	0.00260019	0	1	8	2	Q8VDD5	0	1318.75	High	0	0.0008079	2.69
	FALSE	High	LEVNLQAMK		FALSE	0.00277199	0	1	4	2	Q8VDD5	0	1045.57	High	0	0.0006852	2.22
	FALSE	High	KQELEEICHDLEAR	1xCarbamidomethyl [C8]	FALSE	1.81456e-08	0	1	3	2	Q8VDD5	1	1769.85	High	0	1.897e-10	4.22
	FALSE	High	IAQLEEQLDNETK		FALSE	3.1045e-06	0	1	5	5	Q8VDD5	0	1530.76	High	0	1.151e-07	3.66
	FALSE	High	NCAAYLR	1xCarbamidomethyl [C2]	FALSE	0.0188191	0.000165094	1	3	3	Q8VDD5	0	867.414	High	4.259e-05	0.005995	2.12
	FALSE	High	VVFQEFR		FALSE	0.0269043	0.000165094	1	1	3	Q8VDD5	0	924.494	High	4.259e-05	0.009415	1.3
	FALSE	High	ALEEAMEQK		FALSE	0.0205515	0.000165094	1	4	2	Q8VDD5	0	1048.5	High	4.259e-05	0.006723	1.28
	FALSE	High	CNGVLEGIR	1xCarbamidomethyl [C1]	FALSE	0.0194207	0.000165094	1	36	4	Q8VDD5	0	1017.51	High	0.000126	0.01575	2.47
	FALSE	High	EEILAQAK		FALSE	0.0188191	0.000165094	1	5	2	Q8VDD5	0	901.499	High	4.259e-05	0.006539	1.58
	FALSE	High	ADEWLMK		FALSE	0.0338664	0.000165094	1	8	1	Q8VDD5	0	892.423	High	4.259e-05	0.01263	1.88
	FALSE	High	NTNPNFVR		FALSE	0.0151862	0.000165094	1	8	3	Q8VDD5	0	961.485	High	4.259e-05	0.004604	2.39
	FALSE	High	QQQLTAMK		FALSE	0.0546406	0.000789967	1	8	1	Q8VDD5	0	947.498	High	0.0002454	0.02305	2.39
	FALSE	High	GALALEEK		FALSE	0.0455165	0.000789967	1	5	4	Q8VDD5	0	830.462	High	0.0002825	0.02519	2.08
	FALSE	High	TVGQLYK		FALSE	0.0733196	0.0016909	1	16	1	Q8VDD5	0	808.456	High	0.0004794	0.03369	1.85
	FALSE	High	THEAQIQEMR		FALSE	0.102925	0.00226412	1	2	2	Q8VDD5	0	1242.59	High	0.0008559	0.0519	3.1
	FALSE	High	YLYVDK		FALSE	0.114729	0.00270354	1	5	1	Q8VDD5	0	800.419	High	0.0009683	0.05983	1.36
	FALSE	High	ASIAALEAK		FALSE	0.149119	0.00562226	1	5	1	Q8VDD5	0	873.504	High	0.00225	0.08385	1.69
FALSE	High	Master Protein	Q3U9N4	Granulins OS=Mus musculus OX=10090 GN=Grn PE=1 SV=1	0	FALSE	235.78	53	19	222	19	1	602	65	6.99	845.43	19
	Checked	Confidence	Sequence	Modifications	Contaminant	Qvality PEP	Qvality q-value	# Protein Groups	# Proteins	# PSMs	Master Protein Accessions	# Missed Cleavages	Theo. MH+ [Da]	Confidence (by Search Engine): Sequest HT	Percolator q-Value (by Search Engine): Sequest HT	Percolator PEP (by Search Engine): Sequest HT	XCorr (by Search Engine): Sequest HT
	FALSE	High	QTTPLQIGDIGCDQHTSCPVGQTCCPSLK	4xCarbamidomethyl [C12; C18; C24; C25]	FALSE	8.29302e-08	0	1	15	5	Q3U9N4	0	3258.46	High	0	1.253e-09	5.21
	FALSE	High	QHCCPAGYTCNVK	3xCarbamidomethyl [C3; C4; C10]	FALSE	8.82824e-06	0	1	13	10	Q3U9N4	0	1594.66	High	0	1.979e-05	4.23
	FALSE	High	LNTGAWGCCPFAK	2xCarbamidomethyl [C8; C9]	FALSE	8.07668e-07	0	1	13	13	Q3U9N4	0	1481.67	High	0	3.652e-08	4.3
	FALSE	High	ITSHHLDGSCQTHGHCPAGYSCLLTVSGTSSCCPFSK	5xCarbamidomethyl [C10; C16; C22; C32; C33]	FALSE	9.06473e-07	0	1	12	1	Q3U9N4	0	4106.77	High	0	2.47e-08	7.77
	FALSE	High	VHCCPHGASCDLVHTR	3xCarbamidomethyl [C3; C4; C10]	FALSE	2.05125e-09	0	1	15	24	Q3U9N4	0	1905.83	High	0	9.023e-11	5.21
	FALSE	High	VGNVECGEGHFCHDNQTCCK	4xCarbamidomethyl [C6; C12; C18; C19]	FALSE	5.06176e-08	0	1	13	4	Q3U9N4	0	2407.93	High	0	6.271e-07	4.63
	FALSE	High	YGCCPMPNAICCSDHLHCCPQDTVCDLIQSK	7xCarbamidomethyl [C3; C4; C11; C12; C18; C19; C25]	FALSE	7.87217e-07	0	1	13	10	Q3U9N4	0	3796.52	High	0	2.199e-07	5.59
	FALSE	High	SDTPCDDFTR	1xCarbamidomethyl [C5]	FALSE	0.00138842	0	1	15	8	Q3U9N4	0	1213.48	High	0	0.0002817	2.51
	FALSE	High	TQCPDDSTCCELPTGK	3xCarbamidomethyl [C3; C9; C10]	FALSE	1.88276e-06	0	1	14	18	Q3U9N4	0	1868.75	High	0	6.158e-08	4.86
	FALSE	High	DSAGVWACCPYLK	2xCarbamidomethyl [C8; C9]	FALSE	1.2243e-05	0	1	15	8	Q3U9N4	0	1526.68	High	0	1.554e-06	4.06
	FALSE	High	CVSPTGTHTLLK	1xCarbamidomethyl [C1]	FALSE	9.2335e-06	0	1	15	4	Q3U9N4	0	1313.69	High	0	4.459e-07	3.65
	FALSE	High	AVCCEDHIHCCPAGFQCHTEK	5xCarbamidomethyl [C3; C4; C10; C11; C17]	FALSE	1.04544e-08	0	1	14	39	Q3U9N4	0	2616.03	High	0	6.759e-09	6.91
	FALSE	High	CDMEVSCPEGYTCCR	4xCarbamidomethyl [C1; C7; C13; C14]	FALSE	2.69819e-07	0	1	13	12	Q3U9N4	0	1923.68	High	0	1.697e-06	3.56
	FALSE	High	CDMEVSCPEGYTCCR	4xCarbamidomethyl [C1; C7; C13; C14]; 1xOxidation [M3]	FALSE	3.16479e-06	0	1	13	6	Q3U9N4	0	1939.67	High	0	1.178e-07	3.72
	FALSE	High	HCCPGGFHCSAR	3xCarbamidomethyl [C2; C3; C9]	FALSE	2.78609e-07	0	1	14	23	Q3U9N4	0	1445.56	High	0	1.556e-07	4.42
	FALSE	High	GSWACCQLPHAVCCEDR	4xCarbamidomethyl [C5; C6; C13; C14]	FALSE	2.13003e-08	0	1	15	29	Q3U9N4	0	2105.84	High	0	4.998e-10	4.76
	FALSE	High	GDTMVAGLEK		FALSE	0.00280768	0	1	14	2	Q3U9N4	0	1020.5	High	0	0.0005561	2.4
	FALSE	High	GVSCGDGYHCCPQGFHCSADGK	4xCarbamidomethyl [C4; C10; C11; C17]	FALSE	1.26418e-05	0	1	14	4	Q3U9N4	0	2455.93	High	0	4.836e-06	4.21
	FALSE	High	LPDPQILK		FALSE	0.0164857	0.000165094	1	15	1	Q3U9N4	0	923.556	High	4.259e-05	0.005107	2.28
	FALSE	High	DGRHCCPGGFHCSAR	3xCarbamidomethyl [C5; C6; C12]	FALSE	0.0407576	0.000488096	1	14	1	Q3U9N4	1	1773.71	High	0.000126	0.01592	1.23
FALSE	High	Master Protein	Q71LX8	Heat shock protein 84b OS=Mus musculus OX=10090 GN=Hsp90ab1 PE=1 SV=1	0	FALSE	219.721	45	34	214	18	1	724	83.2	5.03	579.2	34
	Checked	Confidence	Sequence	Modifications	Contaminant	Qvality PEP	Qvality q-value	# Protein Groups	# Proteins	# PSMs	Master Protein Accessions	# Missed Cleavages	Theo. MH+ [Da]	Confidence (by Search Engine): Sequest HT	Percolator q-Value (by Search Engine): Sequest HT	Percolator PEP (by Search Engine): Sequest HT	XCorr (by Search Engine): Sequest HT
	FALSE	High	NPDDITQEEYGEFYK		FALSE	2.53062e-07	0	1	2	5	Q71LX8	0	1847.8	High	0	1.828e-08	3.63
	FALSE	High	RAPFDLFENK		FALSE	0.000298223	0	1	2	7	Q71LX8	1	1236.64	High	0	5.238e-05	2.74
	FALSE	High	LGIHEDSTNR		FALSE	0.00644187	0	1	4	4	Q71LX8	0	1141.56	High	0	0.0038	2.25
	FALSE	High	VILHLKEDQTEYLEER		FALSE	8.77874e-07	0	2	11	14	P07901; Q71LX8	1	2015.04	High	0	3.488e-08	4.08
	FALSE	High	YHTSQSGDEMTSLSEYVSR		FALSE	5.61743e-10	0	1	4	9	Q71LX8	0	2176.95	High	0	1.889e-08	5.24
	FALSE	High	YESLTDPSKLDSGK		FALSE	9.30022e-07	0	2	14	9	P07901; Q71LX8	1	1539.75	High	0	7.807e-08	3.66
	FALSE	High	YESLTDPSK		FALSE	0.00369632	0	2	14	7	P07901; Q71LX8	0	1039.49	High	0	0.001147	2.31
	FALSE	High	YIDQEELNK		FALSE	0.00119822	0	2	9	5	P07901; Q71LX8	0	1151.56	High	0	0.0003358	2.49
	FALSE	High	SLTNDWEDHLAVK		FALSE	7.6178e-06	0	1	2	11	Q71LX8	0	1527.74	High	0	3.519e-07	4.25
	FALSE	High	SIYYITGESK		FALSE	0.0050228	0	1	4	2	Q71LX8	0	1160.58	High	0	0.00115	1.53
	FALSE	High	TLTLVDTGIGMTK		FALSE	1.58223e-05	0	2	11	18	P07901; Q71LX8	0	1349.73	High	0	1.362e-05	2.77
	FALSE	High	EGLELPEDEEEKKK		FALSE	0.000123115	0	2	7	11	P07901; Q71LX8	2	1672.83	High	0	0.001406	2.57
	FALSE	High	ELISNASDALDK		FALSE	9.16697e-05	0	2	7	4	Q71LX8; Q3UAD6	0	1275.64	High	0	7.805e-06	3.56
	FALSE	High	ELISNASDALDKIR		FALSE	6.83112e-06	0	2	7	9	Q71LX8; Q3UAD6	1	1544.83	High	0	1.018e-06	3.95
	FALSE	High	EDQTEYLEER		FALSE	0.000215054	0	2	11	8	P07901; Q71LX8	0	1311.57	High	0	0.0001124	2.74
	FALSE	High	EQVANSAFVER		FALSE	0.000352311	0	1	4	4	Q71LX8	0	1249.62	High	0	0.0006571	2.16
	FALSE	High	ADLINNLGTIAK		FALSE	6.44288e-05	0	2	10	4	P07901; Q71LX8	0	1242.71	High	0	1.089e-05	3.2
	FALSE	High	AKFENLCK	1xCarbamidomethyl [C7]	FALSE	0.0138994	0	1	3	2	Q71LX8	1	1009.51	High	0	0.004112	2.42
	FALSE	High	DNSTMGYMMAK		FALSE	0.00100789	0	1	3	5	Q71LX8	0	1248.51	High	0	0.00052	2.99
	FALSE	High	CLELFSELAEDKENYKK	1xCarbamidomethyl [C1]	FALSE	3.4426e-07	0	1	3	10	Q71LX8	2	2116.03	High	0	7.427e-09	4.52
	FALSE	High	KHLEINPDHPIVETLR		FALSE	1.3064e-06	0	1	3	11	Q71LX8	1	1911.04	High	0	7.724e-07	5.46
	FALSE	High	HNDDEQYAWESSAGGSFTVR		FALSE	4.594e-07	0	2	10	1	P07901; Q71LX8	0	2255.96	High	0	1.062e-08	3.14
	FALSE	High	HLEINPDHPIVETLR		FALSE	1.72519e-09	0	1	3	13	Q71LX8	0	1782.95	High	0	4.684e-11	5.81
	FALSE	High	IDIIPNPQER		FALSE	0.00108148	0	1	2	9	Q71LX8	0	1194.65	High	0	0.0002865	2.49
	FALSE	High	IEDVGSDEEDDSGKDKK	1xPhospho [K/D/S]	FALSE	0.00505497	0	1	2	7	Q71LX8	2	1945.79	High	0.004042	0.1279	2.95
	FALSE	High	GVVDSEDLPLNISR		FALSE	1.3929e-06	0	3	18	8	P07901; Q71LX8; Q3TK29	0	1513.79	High	0	4.211e-08	3.3
	FALSE	High	ALLFIPR		FALSE	0.0291757	0.000165094	1	2	6	Q71LX8	0	829.529	High	0.0002825	0.02667	1.94
	FALSE	High	LGIHEDSTNRR		FALSE	0.0306648	0.000165094	1	4	1	Q71LX8	1	1297.66	High	4.259e-05	0.01111	1.99
	FALSE	High	TKPIWTR		FALSE	0.042549	0.000648813	2	9	3	P07901; Q71LX8	0	901.525	High	0.0005562	0.03483	1.55
	FALSE	High	SLVSVTK		FALSE	0.0514226	0.000789967	1	3	3	Q71LX8	0	733.445	High	0.0002454	0.02143	1.89
	FALSE	High	VILHLK		FALSE	0.0539822	0.000789967	2	11	3	P07901; Q71LX8	0	722.492	High	0.003098	0.1031	1.35
	FALSE	High	FYEAFSK		FALSE	0.0436061	0.000789967	1	5	4	Q71LX8	0	891.425	High	0.0003615	0.03069	2.11
	FALSE	High	FENLCK	1xCarbamidomethyl [C5]	FALSE	0.0801232	0.00198332	2	7	4	P07901; Q71LX8	0	810.381	High	0.0006323	0.03763	1.6
	FALSE	High	LSELIR		FALSE	0.171641	0.00658251	2	25	18	P07901; Q71LX8	0	730.446	High	0.003357	0.108	2.18
FALSE	High	Master Protein	Q3TFD9	Uncharacterized protein OS=Mus musculus OX=10090 GN=Vim PE=2 SV=1	0	FALSE	166.166	61	32	137	4	1	466	53.7	5.1	379.48	32
	Checked	Confidence	Sequence	Modifications	Contaminant	Qvality PEP	Qvality q-value	# Protein Groups	# Proteins	# PSMs	Master Protein Accessions	# Missed Cleavages	Theo. MH+ [Da]	Confidence (by Search Engine): Sequest HT	Percolator q-Value (by Search Engine): Sequest HT	Percolator PEP (by Search Engine): Sequest HT	XCorr (by Search Engine): Sequest HT
	FALSE	High	NLQEAEEWYK		FALSE	0.000427016	0	2	12	8	Q3TWV0; Q3TFD9	0	1309.61	High	0	5.32e-05	3.14
	FALSE	High	MFGGSGTSSRPSSNR		FALSE	0.00608257	0	1	8	1	Q3TFD9	0	1527.7	High	0	0.001459	2.35
	FALSE	High	QQYESVAAK		FALSE	0.00233217	0	2	8	4	Q3TWV0; Q3TFD9	0	1023.51	High	0	0.0009335	2.56
	FALSE	High	QVQSLTCEVDALKGTNESLER	1xCarbamidomethyl [C7]	FALSE	1.30111e-09	0	2	7	5	Q3TWV0; Q3TFD9	1	2377.17	High	0	2.68e-11	5.17
	FALSE	High	QVQSLTCEVDALK	1xCarbamidomethyl [C7]	FALSE	9.17449e-06	0	2	7	6	Q3TWV0; Q3TFD9	0	1490.75	High	0	4.867e-07	3.27
	FALSE	High	QVDQLTNDK		FALSE	0.00188807	0	2	9	4	Q3TWV0; Q3TFD9	0	1060.53	High	0	0.0003378	3.03
	FALSE	High	QDVDNASLAR		FALSE	0.000623278	0	2	8	4	Q3TWV0; Q3TFD9	0	1088.53	High	0	0.0001597	3.18
	FALSE	High	ILLAELEQLKGQGK		FALSE	3.32871e-05	0	2	9	1	Q3TWV0; Q3TFD9	1	1539.91	High	0	2.203e-06	4.03
	FALSE	High	LGDLYEEEMR		FALSE	0.000405671	0	2	9	7	Q3TWV0; Q3TFD9	0	1254.57	High	0	0.0002305	3.06
	FALSE	High	LQDEIQNMK		FALSE	0.00173728	0	2	8	3	Q3TWV0; Q3TFD9	0	1118.55	High	0	0.001287	2.18
	FALSE	High	LQDEIQNMKEEMAR		FALSE	3.22879e-07	0	2	8	9	Q3TWV0; Q3TFD9	1	1734.81	High	0	6.831e-09	4.53
	FALSE	High	LQEEMLQR		FALSE	0.00980601	0	2	9	4	Q3TWV0; Q3TFD9	0	1046.53	High	0	0.002654	1.84
	FALSE	High	VEVERDNLAEDIMR		FALSE	0.000128766	0	2	9	2	Q3TWV0; Q3TFD9	1	1688.83	High	0	1.195e-05	3.33
	FALSE	High	VELQELNDR		FALSE	0.00215975	0	1	12	5	Q3TFD9	0	1115.57	High	0.000126	0.01568	2.72
	FALSE	High	SLYSSSPGGAYVTR		FALSE	2.67671e-05	0	2	9	4	Q3TWV0; Q3TFD9	0	1444.71	High	0	1.685e-06	3.7
	FALSE	High	RQVDQLTNDK		FALSE	3.83297e-05	0	2	9	1	Q3TWV0; Q3TFD9	1	1216.63	High	0	2.623e-06	3.71
	FALSE	High	TYSLGSALRPSTSR		FALSE	0.0109937	0	2	9	3	Q3TWV0; Q3TFD9	0	1495.79	High	4.259e-05	0.01038	2.47
	FALSE	High	TNEKVELQELNDR		FALSE	7.85957e-05	0	1	12	4	Q3TFD9	1	1587.8	High	0	6.455e-06	3.15
	FALSE	High	EKLQEEMLQR		FALSE	0.0047121	0	2	8	1	Q3TWV0; Q3TFD9	1	1303.67	High	0	0.001065	1.65
	FALSE	High	EEAESTLQSFR		FALSE	0.000154086	0	2	9	4	Q3TWV0; Q3TFD9	0	1296.61	High	0	1.729e-05	2.53
	FALSE	High	ETNLESLPLVDTHSK		FALSE	1.40186e-06	0	2	7	8	Q3TWV0; Q3TFD9	0	1682.86	High	0	4.259e-08	3.35
	FALSE	High	EYQDLLNVK		FALSE	0.00396555	0	2	19	1	Q3TWV0; Q3TFD9	0	1121.58	High	0	0.0008521	2.01
	FALSE	High	FADLSEAANR		FALSE	0.000903869	0	2	8	10	Q3TWV0; Q3TFD9	0	1093.53	High	0	0.0001679	2.77
	FALSE	High	DGQVINETSQHHDDLE		FALSE	0.000144517	0	1	6	11	Q3TFD9	0	1836.8	High	0	1.38e-05	4.23
	FALSE	High	DNLAEDIMR		FALSE	0.00456401	0	2	9	7	Q3TWV0; Q3TFD9	0	1076.5	High	0	0.001017	2.92
	FALSE	High	KLLEGEESR		TRUE	0.00268472	0	2	16	1	Q3TWV0; Q3TFD9	1	1060.56	High	0	0.0005273	1.54
	FALSE	High	KVESLQEEIAFLK		FALSE	8.94924e-07	0	2	6	7	Q3TWV0; Q3TFD9	1	1533.85	High	0	2.44e-08	3.73
	FALSE	High	KVESLQEEIAFLKK		FALSE	1.68833e-06	0	2	6	1	Q3TWV0; Q3TFD9	2	1661.95	High	0	5.351e-08	5
	FALSE	High	FANYIDK		FALSE	0.0254334	0.000165094	2	10	5	Q3TWV0; Q3TFD9	0	870.436	High	4.259e-05	0.009294	1.7
	FALSE	High	LLEGEESR		TRUE	0.0194207	0.000165094	2	16	1	Q3TWV0; Q3TFD9	0	932.468	High	4.259e-05	0.006239	1.7
	FALSE	High	FLEQQNK		TRUE	0.0460768	0.000789967	5	39	3	Q3TWV0; Q3UV17; Q3TFD9; Q32P04; E9Q0F0	0	906.468	High	0.0006323	0.04055	1.65
	FALSE	High	SSVPGVR		FALSE	0.0994283	0.00226412	2	10	2	Q3TWV0; Q3TFD9	0	701.394	High	0.001537	0.07164	1.75
FALSE	High	Master Protein	P58252	Elongation factor 2 OS=Mus musculus OX=10090 GN=Eef2 PE=1 SV=2	0	FALSE	157.294	33	28	154	28	1	858	95.3	6.83	387.58	28
	Checked	Confidence	Sequence	Modifications	Contaminant	Qvality PEP	Qvality q-value	# Protein Groups	# Proteins	# PSMs	Master Protein Accessions	# Missed Cleavages	Theo. MH+ [Da]	Confidence (by Search Engine): Sequest HT	Percolator q-Value (by Search Engine): Sequest HT	Percolator PEP (by Search Engine): Sequest HT	XCorr (by Search Engine): Sequest HT
	FALSE	High	NMSVIAHVDHGK		FALSE	8.54971e-06	0	1	15	6	P58252	0	1307.65	High	0	3.31e-06	3.15
	FALSE	High	QFAEMYVAK		FALSE	0.00198729	0	1	15	3	P58252	0	1086.53	High	0	0.000362	2.58
	FALSE	High	IMGPNYTPGK		FALSE	0.000699491	0	1	15	4	P58252	0	1077.54	High	0	0.0002016	2.64
	FALSE	High	IKPVLMMNK		FALSE	0.00525234	0	1	15	7	P58252	0	1073.62	High	0	0.00196	2.23
	FALSE	High	VFSGVVSTGLK		FALSE	0.000116959	0	1	14	6	P58252	0	1093.63	High	0	1.054e-05	3.09
	FALSE	High	YFDPANGK		FALSE	0.00567037	0	1	14	7	P58252	0	911.426	High	4.259e-05	0.004718	1.6
	FALSE	High	YEWDVAEAR		FALSE	0.00278978	0	1	16	6	P58252	0	1138.52	High	0	0.002078	2.58
	FALSE	High	STLTDSLVCK	1xCarbamidomethyl [C9]	FALSE	0.000745787	0	1	15	4	P58252	0	1123.57	High	0	0.0001066	2.76
	FALSE	High	SDPVVSYR		FALSE	0.0104492	0	1	17	5	P58252	0	922.463	High	4.259e-05	0.004757	2.19
	FALSE	High	TGTITTFEHAHNMR		FALSE	8.6115e-07	0	1	15	14	P58252	0	1615.76	High	0	3.546e-07	4.73
	FALSE	High	EGALCEENMR	1xCarbamidomethyl [C5]	FALSE	0.000405671	0	1	17	9	P58252	0	1208.5	High	0	6.089e-05	2.81
	FALSE	High	EDLYLKPIQR		FALSE	0.00106771	0	1	15	6	P58252	0	1274.71	High	0	0.0001664	2.46
	FALSE	High	FSVSPVVR		FALSE	0.00902814	0	1	16	4	P58252	0	890.509	High	0	0.004119	1.87
	FALSE	High	ETVSEESNVLCLSK	1xCarbamidomethyl [C11]	FALSE	2.09792e-05	0	1	16	5	P58252	0	1594.76	High	0	2.435e-06	3.11
	FALSE	High	ARPFPDGLAEDIDKGEVSAR		FALSE	2.61512e-08	0	1	18	14	P58252	1	2143.08	High	0	3.681e-09	5.52
	FALSE	High	AGIIASAR		FALSE	0.0106502	0	1	15	3	P58252	0	758.452	High	0	0.002933	1.48
	FALSE	High	DLEEDHACIPIKK	1xCarbamidomethyl [C8]	FALSE	0.000179716	0	1	16	5	P58252	1	1567.78	High	0	1.81e-05	2.76
	FALSE	High	CLYASVLTAQPR	1xCarbamidomethyl [C1]	FALSE	2.46265e-05	0	1	18	7	P58252	0	1378.71	High	0	2.588e-06	2.89
	FALSE	High	KEDLYLKPIQR		FALSE	7.27755e-05	0	1	15	4	P58252	1	1402.81	High	0	5.869e-06	3.97
	FALSE	High	LDSEDKDKEGKPLLK		FALSE	0.000313916	0	1	14	2	P58252	2	1714.92	High	0	3.622e-05	4.31
	FALSE	High	GHVFEESQVAGTPMFVVK		FALSE	1.70321e-09	0	1	17	6	P58252	0	1961.98	High	0	6.876e-08	5.09
	FALSE	High	GEGQLSAAER		FALSE	0.00217362	0	1	15	3	P58252	0	1017.5	High	0	0.0004035	3.11
	FALSE	High	GGGQIIPTAR		FALSE	0.00288045	0	1	26	3	P58252	0	969.548	High	0	0.000681	2.33
	FALSE	High	KVEDMMK		FALSE	0.0318295	0.000165094	1	14	2	P58252	1	880.427	High	8.428e-05	0.01448	2.92
	FALSE	High	TILMMGR		FALSE	0.0297257	0.000165094	1	16	6	P58252	0	821.437	High	4.259e-05	0.01236	1.45
	FALSE	High	GVQYLNEIK		FALSE	0.0191778	0.000165094	1	18	5	P58252	0	1063.58	High	4.259e-05	0.006935	1.86
	FALSE	High	NPADLPK		FALSE	0.0436061	0.000789967	1	17	3	P58252	0	754.409	High	0.0002454	0.01732	1.6
	FALSE	High	FYAFGR		FALSE	0.168907	0.00658251	1	14	5	P58252	0	760.378	High	0.003752	0.118	1.25
FALSE	High	Master Protein	P07901	Heat shock protein HSP 90-alpha OS=Mus musculus OX=10090 GN=Hsp90aa1 PE=1 SV=4	0	FALSE	156.737	40	29	156	15	1	733	84.7	5.01	373.67	29
	Checked	Confidence	Sequence	Modifications	Contaminant	Qvality PEP	Qvality q-value	# Protein Groups	# Proteins	# PSMs	Master Protein Accessions	# Missed Cleavages	Theo. MH+ [Da]	Confidence (by Search Engine): Sequest HT	Percolator q-Value (by Search Engine): Sequest HT	Percolator PEP (by Search Engine): Sequest HT	XCorr (by Search Engine): Sequest HT
	FALSE	High	NPDDITNEEYGEFYK		FALSE	1.2106e-07	0	1	8	5	P07901	0	1833.78	High	0	2.017e-09	3.83
	FALSE	High	YYTSASGDEMVSLK		FALSE	5.15195e-06	0	1	8	6	P07901	0	1550.7	High	0	2.16e-07	3.42
	FALSE	High	LGIHEDSQNR		FALSE	0.00018557	0	1	8	6	P07901	0	1168.57	High	0	1.877e-05	2.73
	FALSE	High	VILHLKEDQTEYLEER		FALSE	8.77874e-07	0	2	11	14	P07901; Q71LX8	1	2015.04	High	0	3.488e-08	4.08
	FALSE	High	YESLTDPSKLDSGK		FALSE	9.30022e-07	0	2	14	9	P07901; Q71LX8	1	1539.75	High	0	7.807e-08	3.66
	FALSE	High	YESLTDPSK		FALSE	0.00369632	0	2	14	7	P07901; Q71LX8	0	1039.49	High	0	0.001147	2.31
	FALSE	High	YIDQEELNK		FALSE	0.00119822	0	2	9	5	P07901; Q71LX8	0	1151.56	High	0	0.0003358	2.49
	FALSE	High	SLTNDWEEHLAVK		FALSE	2.98496e-05	0	1	8	6	P07901	0	1541.76	High	0	6.663e-06	3.2
	FALSE	High	TDTGEPMGR		FALSE	0.00433663	0	1	9	2	P07901	0	963.42	High	0	0.001634	2.56
	FALSE	High	TLTLVDTGIGMTK		FALSE	1.58223e-05	0	2	11	18	P07901; Q71LX8	0	1349.73	High	0	1.362e-05	2.77
	FALSE	High	EGLELPEDEEEKKK		FALSE	0.000123115	0	2	7	11	P07901; Q71LX8	2	1672.83	High	0	0.001406	2.57
	FALSE	High	ELISNSSDALDK		FALSE	0.000114731	0	1	10	4	P07901	0	1291.64	High	0	1.519e-05	2.68
	FALSE	High	EDQTEYLEER		FALSE	0.000215054	0	2	11	8	P07901; Q71LX8	0	1311.57	High	0	0.0001124	2.74
	FALSE	High	ADLINNLGTIAK		FALSE	6.44288e-05	0	2	10	4	P07901; Q71LX8	0	1242.71	High	0	1.089e-05	3.2
	FALSE	High	DQVANSAFVER		FALSE	0.000250824	0	1	8	8	P07901	0	1235.6	High	0	0.000314	2.6
	FALSE	High	DNSTMGYMAAK		FALSE	0.000875369	0	1	4	3	P07901	0	1188.5	High	0	0.0005372	2.63
	FALSE	High	CLELFTELAEDKENYKK	1xCarbamidomethyl [C1]	FALSE	2.94927e-06	0	1	8	6	P07901	2	2130.04	High	0	6.803e-07	4.6
	FALSE	High	KHLEINPDHSIIETLR		FALSE	5.11902e-06	0	1	4	4	P07901	1	1915.04	High	0	1.455e-06	4.63
	FALSE	High	HIYFITGETK		FALSE	6.27975e-05	0	1	8	4	P07901	0	1208.63	High	0	5.479e-06	2.98
	FALSE	High	HNDDEQYAWESSAGGSFTVR		FALSE	4.594e-07	0	2	10	1	P07901; Q71LX8	0	2255.96	High	0	1.062e-08	3.14
	FALSE	High	GVVDSEDLPLNISR		FALSE	1.3929e-06	0	3	18	8	P07901; Q71LX8; Q3TK29	0	1513.79	High	0	4.211e-08	3.3
	FALSE	High	FYEQFSK		FALSE	0.0243438	0.000165094	1	8	4	P07901	0	948.446	High	4.259e-05	0.01089	2.35
	FALSE	High	ALLFVPR		FALSE	0.0415164	0.000488096	1	8	5	P07901	0	815.514	High	0.001537	0.07169	1.93
	FALSE	High	TKPIWTR		FALSE	0.042549	0.000648813	2	9	3	P07901; Q71LX8	0	901.525	High	0.0005562	0.03483	1.55
	FALSE	High	VILHLK		FALSE	0.0539822	0.000789967	2	11	3	P07901; Q71LX8	0	722.492	High	0.003098	0.1031	1.35
	FALSE	High	TLVSVTK		FALSE	0.0650745	0.0010886	1	8	3	P07901	0	747.461	High	0.0009314	0.05591	1.41
	FALSE	High	LGIHEDSQNRK		FALSE	0.0834916	0.00198332	1	8	2	P07901	1	1296.67	High	0.0009314	0.05508	3.14
	FALSE	High	FENLCK	1xCarbamidomethyl [C5]	FALSE	0.0801232	0.00198332	2	7	4	P07901; Q71LX8	0	810.381	High	0.0006323	0.03763	1.6
	FALSE	High	LSELIR		FALSE	0.171641	0.00658251	2	25	18	P07901; Q71LX8	0	730.446	High	0.003357	0.108	2.18
FALSE	High	Master Protein	B2RRX1	Actin, beta OS=Mus musculus OX=10090 GN=Actb PE=2 SV=1	0	TRUE	152.006	47	18	176	3	1	375	41.7	5.48	487.05	18
	Checked	Confidence	Sequence	Modifications	Contaminant	Qvality PEP	Qvality q-value	# Protein Groups	# Proteins	# PSMs	Master Protein Accessions	# Missed Cleavages	Theo. MH+ [Da]	Confidence (by Search Engine): Sequest HT	Percolator q-Value (by Search Engine): Sequest HT	Percolator PEP (by Search Engine): Sequest HT	XCorr (by Search Engine): Sequest HT
	FALSE	High	QEYDESGPSIVHR		TRUE	5.39269e-07	0	2	20	15	B2RRX1; Q3UBP6	0	1516.7	High	0	1.3e-08	4.51
	FALSE	High	QEYDESGPSIVHRK		TRUE	7.33609e-07	0	2	19	3	B2RRX1; Q3UBP6	1	1644.8	High	0	3.443e-05	4.15
	FALSE	High	IWHHTFYNELR		TRUE	5.04974e-05	0	2	32	29	B2RRX1; Q3UBP6	0	1515.75	High	0	2.506e-05	3.16
	FALSE	High	YPIEHGIVTNWDDMEK		TRUE	0.000869778	0	1	21	1	B2RRX1	0	1946.9	High	0	0.0001286	2.67
	FALSE	High	SYELPDGQVITIGNER		TRUE	8.06375e-05	0	2	35	1	B2RRX1; Q3UBP6	0	1790.89	High	0	6.649e-06	3.12
	FALSE	High	VAPEEHPVLLTEAPLNPK		TRUE	1.31051e-10	0	1	21	19	B2RRX1	0	1954.06	High	0	4.132e-13	5.06
	FALSE	High	EITALAPSTMK		TRUE	0.00013296	0	1	30	6	B2RRX1	0	1161.62	High	0	1.241e-05	2.66
	FALSE	High	DSYVGDEAQSK		TRUE	0.000473136	0	2	40	7	B2RRX1; Q3UBP6	0	1198.52	High	0	0.0001601	2.44
	FALSE	High	DSYVGDEAQSKR		TRUE	0.000102884	0	2	39	4	B2RRX1; Q3UBP6	1	1354.62	High	0	9.035e-06	3.16
	FALSE	High	AGFAGDDAPR		TRUE	0.000651877	0	2	33	7	B2RRX1; Q3UBP6	0	976.448	High	0	0.0004617	2.5
	FALSE	High	AVFPSIVGRPR		TRUE	9.345e-05	0	2	39	19	B2RRX1; Q3UBP6	0	1198.71	High	0	0.0001928	3.03
	FALSE	High	KDLYANTVLSGGTTMYPGIADR		TRUE	3.52051e-11	0	2	19	22	B2RRX1; Q3UBP6	1	2343.16	High	0	1.74e-11	5.93
	FALSE	High	GYSFTTTAER		TRUE	0.00436443	0	2	22	14	B2RRX1; Q3UBP6	0	1132.53	High	4.259e-05	0.005459	2.74
	FALSE	High	HQGVMVGMGQK		TRUE	4.67954e-06	0	2	40	15	B2RRX1; Q3UBP6	0	1171.57	High	0	9.66e-07	4.08
	FALSE	High	HQGVMVGMGQK	1xOxidation [M]	TRUE	3.91053e-06	0	2	40	8	B2RRX1; Q3UBP6	0	1187.57	High	0	2.591e-07	3.28
	FALSE	High	IIAPPER		TRUE	0.0438743	0.000789967	2	34	7	B2RRX1; Q3UBP6	0	795.472	High	0.001537	0.07086	1.66
	FALSE	High	IIAPPERK		TRUE	0.0573504	0.000937875	2	32	3	B2RRX1; Q3UBP6	1	923.567	High	0.0002825	0.02468	1.88
	FALSE	High	CDVDIRK	1xCarbamidomethyl [C1]	TRUE	0.0556424	0.000937875	2	23	3	B2RRX1; Q3UBP6	1	905.451	High	0.0008223	0.04595	2.24
	FALSE	High	CDVDIR	1xCarbamidomethyl [C1]	TRUE	0.170726	0.00658251	2	23	4	B2RRX1; Q3UBP6	0	777.356	High	0.003098	0.1056	1.82
FALSE	High	Master Protein	Q3TJX0	Uncharacterized protein OS=Mus musculus OX=10090 GN=Lcp1 PE=2 SV=1	0	FALSE	151.655	40	24	135	24	1	627	70.1	5.33	368.1	24
	Checked	Confidence	Sequence	Modifications	Contaminant	Qvality PEP	Qvality q-value	# Protein Groups	# Proteins	# PSMs	Master Protein Accessions	# Missed Cleavages	Theo. MH+ [Da]	Confidence (by Search Engine): Sequest HT	Percolator q-Value (by Search Engine): Sequest HT	Percolator PEP (by Search Engine): Sequest HT	XCorr (by Search Engine): Sequest HT
	FALSE	High	MINLSVPDTIDER		FALSE	1.27231e-05	0	1	9	8	Q3TJX0	0	1502.75	High	0	6.673e-07	3.31
	FALSE	High	NWMNSLGVNPR		FALSE	0.000235248	0	1	5	6	Q3TJX0	0	1287.63	High	0	9.857e-05	2.08
	FALSE	High	QFVTATDVVR		FALSE	0.00151867	0	1	5	3	Q3TJX0	0	1135.61	High	0	0.0003059	2.63
	FALSE	High	IKVPVDWNR		FALSE	0.011205	0	1	5	8	Q3TJX0	1	1126.64	High	4.259e-05	0.006663	2.92
	FALSE	High	ITNFSTDIK		FALSE	0.00311025	0	1	5	4	Q3TJX0	0	1038.55	High	0	0.0006318	2.81
	FALSE	High	ITNFSTDIKDSK		FALSE	0.000183206	0	1	5	6	Q3TJX0	1	1368.7	High	0	0.0004743	2.37
	FALSE	High	VNKPPYPK		FALSE	0.0113481	0	1	9	3	Q3TJX0	0	942.541	High	0	0.003188	2.02
	FALSE	High	YPALHKPENQDIDWGALEGETR		FALSE	8.79256e-09	0	1	5	10	Q3TJX0	0	2539.22	High	0	7.69e-11	6.37
	FALSE	High	VREITENLMATGDLDQDGK		FALSE	1.2561e-05	0	1	9	1	Q3TJX0	1	2105.02	High	0	6.562e-07	3.81
	FALSE	High	WANYHLENAGCTK	1xCarbamidomethyl [C11]	FALSE	6.73863e-05	0	1	5	1	Q3TJX0	0	1563.7	High	0	5.309e-06	3.18
	FALSE	High	SSSIASFK		FALSE	0.00852576	0	1	5	8	Q3TJX0	0	826.431	High	4.259e-05	0.005083	2.29
	FALSE	High	SSSIASFKDPK		FALSE	0.0147137	0	1	5	3	Q3TJX0	1	1166.61	High	0.0001677	0.0166	1.66
	FALSE	High	TENLDDEEKLNNAK		FALSE	4.56464e-07	0	1	5	13	Q3TJX0	1	1632.77	High	0	2.931e-07	4.56
	FALSE	High	EGESLEDLMK		FALSE	0.000615339	0	1	5	1	Q3TJX0	0	1150.53	High	0	8.364e-05	2.04
	FALSE	High	EGICAIGGTSEQSSVGTQHSYSEEEK	1xCarbamidomethyl [C4]	FALSE	2.1888e-10	0	1	5	3	Q3TJX0	0	2770.21	High	0	7.704e-13	6.2
	FALSE	High	EITENLMATGDLDQDGK		FALSE	1.28252e-07	0	1	9	2	Q3TJX0	0	1849.85	High	0	2.155e-09	3.64
	FALSE	High	ALENDPDCR	1xCarbamidomethyl [C8]	FALSE	0.00474229	0	1	10	3	Q3TJX0	0	1089.46	High	0	0.003213	1.97
	FALSE	High	AECMLQQAER	1xCarbamidomethyl [C3]	FALSE	0.000139064	0	1	5	6	Q3TJX0	0	1235.55	High	0	1.315e-05	3.36
	FALSE	High	AACLPLPGYR	1xCarbamidomethyl [C3]	FALSE	0.000382929	0	1	9	6	Q3TJX0	0	1117.58	High	0	0.0001125	2.35
	FALSE	High	AYYHLLEQVAPK		FALSE	1.99302e-05	0	1	5	9	Q3TJX0	0	1431.76	High	0	1.439e-06	3.42
	FALSE	High	KLENCNYAVDLGK	1xCarbamidomethyl [C5]	FALSE	1.23412e-07	0	1	5	15	Q3TJX0	1	1523.75	High	0	4.894e-09	4.55
	FALSE	High	GSVSDEEMMELR		FALSE	8.93487e-05	0	1	9	8	Q3TJX0	0	1382.59	High	0	3.059e-05	2.9
	FALSE	High	YAISMAR		FALSE	0.0304747	0.000165094	1	5	5	Q3TJX0	0	811.413	High	0.0002454	0.02195	1.62
	FALSE	High	VPVDWNR		FALSE	0.0460768	0.000789967	1	5	3	Q3TJX0	0	885.458	High	0.0008223	0.04669	1.77
FALSE	High	Master Protein	A6ZI44	Fructose-bisphosphate aldolase OS=Mus musculus OX=10090 GN=Aldoa PE=1 SV=1	0	FALSE	150.146	42	18	128	18	1	418	45.1	7.91	432.86	18
	Checked	Confidence	Sequence	Modifications	Contaminant	Qvality PEP	Qvality q-value	# Protein Groups	# Proteins	# PSMs	Master Protein Accessions	# Missed Cleavages	Theo. MH+ [Da]	Confidence (by Search Engine): Sequest HT	Percolator q-Value (by Search Engine): Sequest HT	Percolator PEP (by Search Engine): Sequest HT	XCorr (by Search Engine): Sequest HT
	FALSE	High	QLLLTADDR		FALSE	0.00239264	0	1	11	6	A6ZI44	0	1044.57	High	0	0.0007636	2.29
	FALSE	High	RLQSIGTENTEENRR		FALSE	3.33136e-06	0	1	9	2	A6ZI44	2	1802.91	High	0	1.252e-07	4.49
	FALSE	High	LQSIGTENTEENR		FALSE	2.00584e-05	0	1	11	7	A6ZI44	0	1490.71	High	0	2.192e-06	2.61
	FALSE	High	LQSIGTENTEENRR		FALSE	6.96379e-06	0	1	11	8	A6ZI44	1	1646.81	High	0	3.136e-07	3.12
	FALSE	High	VDKGVVPLAGTNGETTTQGLDGLSER		FALSE	7.0759e-10	0	1	10	3	A6ZI44	1	2614.33	High	0	3.327e-12	5.21
	FALSE	High	YTPSGQSGAAASESLFISNHAY		FALSE	1.75731e-08	0	1	3	19	A6ZI44	0	2258.04	High	0	1.094e-09	5.58
	FALSE	High	ELSDIAHR		FALSE	0.00627965	0	1	10	4	A6ZI44	0	940.485	High	0	0.003444	2.05
	FALSE	High	ALSDHHVYLEGTLLKPNMVTPGHACTQK	1xCarbamidomethyl [C25]	FALSE	8.87002e-12	0	1	5	19	A6ZI44	0	3117.56	High	0	1.655e-14	8.13
	FALSE	High	ALQASALK		FALSE	0.0120148	0	1	6	4	A6ZI44	0	801.483	High	4.259e-05	0.004946	2.21
	FALSE	High	ADDGRPFPQVIK		FALSE	0.00180532	0	1	10	14	A6ZI44	0	1342.71	High	0.0002825	0.02831	3.07
	FALSE	High	AAQEEYIK		FALSE	0.0076027	0	1	5	3	A6ZI44	0	951.478	High	0	0.003535	1.67
	FALSE	High	AAQEEYIKR		FALSE	0.00260019	0	1	5	4	A6ZI44	1	1107.58	High	0	0.00235	2.15
	FALSE	High	ALANSLACQGK	1xCarbamidomethyl [C8]	FALSE	0.000136414	0	1	5	11	A6ZI44	0	1132.58	High	0	1.518e-05	3.5
	FALSE	High	GILAADESTGSIAK		FALSE	2.52662e-05	0	1	9	4	A6ZI44	0	1332.7	High	0	1.571e-06	3.47
	FALSE	High	GVVPLAGTNGETTTQGLDGLSER		FALSE	2.2439e-09	0	1	10	9	A6ZI44	0	2272.14	High	0	3.101e-09	4.71
	FALSE	High	VLAAVYK		FALSE	0.0332425	0.000165094	1	9	8	A6ZI44	0	763.471	High	0.0003615	0.03089	2.19
	FALSE	High	CQYVTEK	1xCarbamidomethyl [C1]	FALSE	0.0190575	0.000165094	1	5	2	A6ZI44	0	927.424	High	0.0002454	0.02124	2.53
	FALSE	High	KELSDIAHR		FALSE	0.0639146	0.000937875	1	10	1	A6ZI44	1	1068.58	High	0.0002825	0.02816	2.68
FALSE	High	Master Protein	Q3TWV0	Uncharacterized protein OS=Mus musculus OX=10090 GN=Vim PE=2 SV=1	0	FALSE	148.405	53	29	118	1	1	466	53.6	5.16	320.09	29
	Checked	Confidence	Sequence	Modifications	Contaminant	Qvality PEP	Qvality q-value	# Protein Groups	# Proteins	# PSMs	Master Protein Accessions	# Missed Cleavages	Theo. MH+ [Da]	Confidence (by Search Engine): Sequest HT	Percolator q-Value (by Search Engine): Sequest HT	Percolator PEP (by Search Engine): Sequest HT	XCorr (by Search Engine): Sequest HT
	FALSE	High	NLQEAEEWYK		FALSE	0.000427016	0	2	12	8	Q3TWV0; Q3TFD9	0	1309.61	High	0	5.32e-05	3.14
	FALSE	High	MFGGSGTSSR		FALSE	0.00863494	0	1	1	2	Q3TWV0	0	986.436	High	0	0.002268	2
	FALSE	High	QQYESVAAK		FALSE	0.00233217	0	2	8	4	Q3TWV0; Q3TFD9	0	1023.51	High	0	0.0009335	2.56
	FALSE	High	QVQSLTCEVDALKGTNESLER	1xCarbamidomethyl [C7]	FALSE	1.30111e-09	0	2	7	5	Q3TWV0; Q3TFD9	1	2377.17	High	0	2.68e-11	5.17
	FALSE	High	QVQSLTCEVDALK	1xCarbamidomethyl [C7]	FALSE	9.17449e-06	0	2	7	6	Q3TWV0; Q3TFD9	0	1490.75	High	0	4.867e-07	3.27
	FALSE	High	QVDQLTNDK		FALSE	0.00188807	0	2	9	4	Q3TWV0; Q3TFD9	0	1060.53	High	0	0.0003378	3.03
	FALSE	High	QDVDNASLAR		FALSE	0.000623278	0	2	8	4	Q3TWV0; Q3TFD9	0	1088.53	High	0	0.0001597	3.18
	FALSE	High	ILLAELEQLKGQGK		FALSE	3.32871e-05	0	2	9	1	Q3TWV0; Q3TFD9	1	1539.91	High	0	2.203e-06	4.03
	FALSE	High	LGDLYEEEMR		FALSE	0.000405671	0	2	9	7	Q3TWV0; Q3TFD9	0	1254.57	High	0	0.0002305	3.06
	FALSE	High	LQDEIQNMK		FALSE	0.00173728	0	2	8	3	Q3TWV0; Q3TFD9	0	1118.55	High	0	0.001287	2.18
	FALSE	High	LQDEIQNMKEEMAR		FALSE	3.22879e-07	0	2	8	9	Q3TWV0; Q3TFD9	1	1734.81	High	0	6.831e-09	4.53
	FALSE	High	LQEEMLQR		FALSE	0.00980601	0	2	9	4	Q3TWV0; Q3TFD9	0	1046.53	High	0	0.002654	1.84
	FALSE	High	VEVERDNLAEDIMR		FALSE	0.000128766	0	2	9	2	Q3TWV0; Q3TFD9	1	1688.83	High	0	1.195e-05	3.33
	FALSE	High	SLYSSSPGGAYVTR		FALSE	2.67671e-05	0	2	9	4	Q3TWV0; Q3TFD9	0	1444.71	High	0	1.685e-06	3.7
	FALSE	High	RQVDQLTNDK		FALSE	3.83297e-05	0	2	9	1	Q3TWV0; Q3TFD9	1	1216.63	High	0	2.623e-06	3.71
	FALSE	High	TYSLGSALRPSTSR		FALSE	0.0109937	0	2	9	3	Q3TWV0; Q3TFD9	0	1495.79	High	4.259e-05	0.01038	2.47
	FALSE	High	EKLQEEMLQR		FALSE	0.0047121	0	2	8	1	Q3TWV0; Q3TFD9	1	1303.67	High	0	0.001065	1.65
	FALSE	High	EEAESTLQSFR		FALSE	0.000154086	0	2	9	4	Q3TWV0; Q3TFD9	0	1296.61	High	0	1.729e-05	2.53
	FALSE	High	ETNLESLPLVDTHSK		FALSE	1.40186e-06	0	2	7	8	Q3TWV0; Q3TFD9	0	1682.86	High	0	4.259e-08	3.35
	FALSE	High	EYQDLLNVK		FALSE	0.00396555	0	2	19	1	Q3TWV0; Q3TFD9	0	1121.58	High	0	0.0008521	2.01
	FALSE	High	FADLSEAANR		FALSE	0.000903869	0	2	8	10	Q3TWV0; Q3TFD9	0	1093.53	High	0	0.0001679	2.77
	FALSE	High	DNLAEDIMR		FALSE	0.00456401	0	2	9	7	Q3TWV0; Q3TFD9	0	1076.5	High	0	0.001017	2.92
	FALSE	High	KLLEGEESR		TRUE	0.00268472	0	2	16	1	Q3TWV0; Q3TFD9	1	1060.56	High	0	0.0005273	1.54
	FALSE	High	KVESLQEEIAFLK		FALSE	8.94924e-07	0	2	6	7	Q3TWV0; Q3TFD9	1	1533.85	High	0	2.44e-08	3.73
	FALSE	High	KVESLQEEIAFLKK		FALSE	1.68833e-06	0	2	6	1	Q3TWV0; Q3TFD9	2	1661.95	High	0	5.351e-08	5
	FALSE	High	FANYIDK		FALSE	0.0254334	0.000165094	2	10	5	Q3TWV0; Q3TFD9	0	870.436	High	4.259e-05	0.009294	1.7
	FALSE	High	LLEGEESR		TRUE	0.0194207	0.000165094	2	16	1	Q3TWV0; Q3TFD9	0	932.468	High	4.259e-05	0.006239	1.7
	FALSE	High	FLEQQNK		TRUE	0.0460768	0.000789967	5	39	3	Q3TWV0; Q3UV17; Q3TFD9; Q32P04; E9Q0F0	0	906.468	High	0.0006323	0.04055	1.65
	FALSE	High	SSVPGVR		FALSE	0.0994283	0.00226412	2	10	2	Q3TWV0; Q3TFD9	0	701.394	High	0.001537	0.07164	1.75
FALSE	High	Master Protein	P09411	Phosphoglycerate kinase 1 OS=Mus musculus OX=10090 GN=Pgk1 PE=1 SV=4	0	FALSE	147.061	53	20	115	20	1	417	44.5	7.9	289.75	20
	Checked	Confidence	Sequence	Modifications	Contaminant	Qvality PEP	Qvality q-value	# Protein Groups	# Proteins	# PSMs	Master Protein Accessions	# Missed Cleavages	Theo. MH+ [Da]	Confidence (by Search Engine): Sequest HT	Percolator q-Value (by Search Engine): Sequest HT	Percolator PEP (by Search Engine): Sequest HT	XCorr (by Search Engine): Sequest HT
	FALSE	High	LGDVYVNDAFGTAHR		FALSE	1.48631e-07	0	1	3	6	P09411	0	1634.79	High	0	4.397e-08	3.83
	FALSE	High	LTLDKLDVK		FALSE	0.00391519	0	1	3	3	P09411	1	1044.63	High	0	0.0008791	2.03
	FALSE	High	IQLINNMLDK		FALSE	0.00148977	0	1	2	3	P09411	0	1201.66	High	0	0.0002898	2.73
	FALSE	High	VLNNMEIGTSLYDEEGAK		FALSE	8.78565e-08	0	1	1	9	P09411	0	1982.94	High	0	2.851e-07	3.89
	FALSE	High	VDFNVPMK		FALSE	0.00727115	0	1	4	9	P09411	0	949.481	High	0	0.003574	2.28
	FALSE	High	YSLEPVAAELK		FALSE	0.00031191	0	1	2	4	P09411	0	1219.66	High	0	3.598e-05	3.03
	FALSE	High	VSHVSTGGGASLELLEGK		FALSE	4.02476e-10	0	1	2	11	P09411	0	1740.91	High	0	3.042e-10	5.1
	FALSE	High	WNTEDKVSHVSTGGGASLELLEGK		FALSE	1.77999e-08	0	1	1	3	P09411	1	2514.25	High	0	0.0001836	4.04
	FALSE	High	SVVLMSHLGRPDGVPMPDK		FALSE	2.67884e-06	0	1	3	2	P09411	0	2035.05	High	0	9.578e-08	5.31
	FALSE	High	SLMDEVVK		FALSE	0.00974388	0	1	1	9	P09411	0	920.476	High	0	0.00348	2.12
	FALSE	High	TGQATVASGIPAGWMGLDCGTESSKK	1xCarbamidomethyl [C19]	FALSE	2.82871e-10	0	1	1	8	P09411	1	2609.23	High	0	2.666e-12	5.51
	FALSE	High	FHVEEEGKGK		FALSE	0.000142676	0	1	3	4	P09411	1	1159.57	High	0	0.0002956	3.2
	FALSE	High	FHVEEEGK		FALSE	0.00430902	0	1	3	2	P09411	0	974.458	High	0	0.0009514	2.52
	FALSE	High	GCITIIGGGDTATCCAK	3xCarbamidomethyl [C2; C14; C15]	FALSE	1.94563e-07	0	1	1	6	P09411	0	1754.79	High	0	1e-08	4.27
	FALSE	High	FCLDNGAK	1xCarbamidomethyl [C2]	FALSE	0.00682227	0	1	3	9	P09411	0	924.424	High	4.259e-05	0.006877	2.01
	FALSE	High	AHSSMVGVNLPQK		FALSE	3.7389e-06	0	1	2	3	P09411	0	1367.71	High	0	1.446e-07	3.49
	FALSE	High	AGGFLMK		FALSE	0.0291757	0.000165094	1	2	7	P09411	0	723.386	High	0.0002825	0.02655	1.74
	FALSE	High	ELNYFAK		FALSE	0.0264051	0.000165094	1	2	3	P09411	0	884.451	High	0.0002454	0.01916	1.08
	FALSE	High	YAEAVGR		FALSE	0.0466437	0.000789967	1	1	4	P09411	0	765.389	High	0.0002825	0.0252	1.38
	FALSE	High	DVLFLK		FALSE	0.108376	0.00255966	1	7	20	P09411	0	734.445	High	0.004151	0.1318	1.43
FALSE	High	Master Protein	P63038	60 kDa heat shock protein, mitochondrial OS=Mus musculus OX=10090 GN=Hspd1 PE=1 SV=1	0	FALSE	146.298	36	23	135	23	1	573	60.9	6.18	338.34	23
	Checked	Confidence	Sequence	Modifications	Contaminant	Qvality PEP	Qvality q-value	# Protein Groups	# Proteins	# PSMs	Master Protein Accessions	# Missed Cleavages	Theo. MH+ [Da]	Confidence (by Search Engine): Sequest HT	Percolator q-Value (by Search Engine): Sequest HT	Percolator PEP (by Search Engine): Sequest HT	XCorr (by Search Engine): Sequest HT
	FALSE	High	NAGVEGSLIVEK		FALSE	2.85395e-05	0	1	1	10	P63038	0	1215.66	High	0	1.816e-06	2.61
	FALSE	High	LVQDVANNTNEEAGDGTTTATVLAR		FALSE	1.01977e-09	0	1	3	10	P63038	0	2560.25	High	0	3.638e-10	4.28
	FALSE	High	IQEITEQLDITTSEYEK		FALSE	1.89636e-07	0	1	1	3	P63038	0	2040	High	0	5.146e-09	3.94
	FALSE	High	IQEITEQLDITTSEYEKEK		FALSE	3.72378e-09	0	1	1	8	P63038	1	2297.14	High	0	1.291e-09	4.17
	FALSE	High	IPAMTIAK		FALSE	0.00779885	0	1	1	9	P63038	0	844.496	High	0	0.002812	2.21
	FALSE	High	ISSVQSIVPALEIANAHR		FALSE	3.64709e-07	0	1	1	7	P63038	0	1905.06	High	0	7.982e-09	4.1
	FALSE	High	LSDGVAVLK		FALSE	0.00258361	0	1	1	9	P63038	0	901.535	High	0	0.0007695	2.96
	FALSE	High	VGEVIVTKDDAMLLK		FALSE	7.86597e-06	0	1	1	1	P63038	1	1630.91	High	0	3.653e-07	4.14
	FALSE	High	VGGTSDVEVNEK		FALSE	5.55951e-05	0	1	1	3	P63038	0	1233.6	High	0	4.169e-06	3.05
	FALSE	High	VGGTSDVEVNEKK		FALSE	0.00021368	0	1	1	2	P63038	1	1361.69	High	0	0.0009796	2.26
	FALSE	High	VGLQVVAVK		FALSE	0.000795145	0	1	1	5	P63038	0	912.588	High	0	0.0006555	3.65
	FALSE	High	VGEVIVTK		FALSE	0.0117139	0	1	1	4	P63038	0	844.514	High	0	0.003317	2.39
	FALSE	High	VTDALNATR		FALSE	0.00508734	0	1	1	3	P63038	0	960.511	High	0	0.001163	2.84
	FALSE	High	TVIIEQSWGSPK		FALSE	6.95815e-05	0	1	3	7	P63038	0	1344.72	High	0	4.601e-05	3.35
	FALSE	High	APGFGDNR		FALSE	0.00677892	0	1	1	4	P63038	0	833.39	High	0	0.002241	2.59
	FALSE	High	CIPALDSLKPANEDQK	1xCarbamidomethyl [C1]	FALSE	3.39873e-07	0	1	1	14	P63038	0	1798.9	High	0	7.258e-09	3.81
	FALSE	High	KISSVQSIVPALEIANAHR		FALSE	8.07032e-06	0	1	1	3	P63038	1	2033.15	High	0	3.78e-07	5.43
	FALSE	High	GYISPYFINTSK		FALSE	0.000352311	0	1	1	6	P63038	0	1389.7	High	0	6.127e-05	2.77
	FALSE	High	DDAMLLK		FALSE	0.0347158	0.000165094	1	1	4	P63038	0	805.412	High	0.0003218	0.02961	2.19
	FALSE	High	IGIEIIKR		FALSE	0.0159734	0.000165094	1	1	4	P63038	1	941.614	High	4.259e-05	0.009895	2.46
	FALSE	High	IGIEIIK		FALSE	0.0436061	0.000789967	1	1	7	P63038	0	785.513	High	0.0002454	0.01739	2.13
	FALSE	High	GANPVEIR		FALSE	0.0520515	0.000789967	1	3	5	P63038	0	855.468	High	0.0004008	0.03196	1.71
	FALSE	High	GIIDPTK		FALSE	0.169814	0.00658251	1	1	7	P63038	0	743.43	High	0.004042	0.1288	1.74
FALSE	High	Master Protein	P40142	Transketolase OS=Mus musculus OX=10090 GN=Tkt PE=1 SV=1	0	FALSE	145.909	39	23	115	23	1	623	67.6	7.5	312.27	23
	Checked	Confidence	Sequence	Modifications	Contaminant	Qvality PEP	Qvality q-value	# Protein Groups	# Proteins	# PSMs	Master Protein Accessions	# Missed Cleavages	Theo. MH+ [Da]	Confidence (by Search Engine): Sequest HT	Percolator q-Value (by Search Engine): Sequest HT	Percolator PEP (by Search Engine): Sequest HT	XCorr (by Search Engine): Sequest HT
	FALSE	High	MEGYHKPDQQK	1xAcetyl [N-Term]	FALSE	4.41715e-06	0	1	2	6	P40142	0	1402.64	High	0	1.78e-07	3.3
	FALSE	High	MFGIDKDAIVQAVK		FALSE	4.09648e-08	0	1	2	11	P40142	1	1534.83	High	0	5.009e-09	3.7
	FALSE	High	MPTPPSYK		FALSE	0.0093198	0	1	2	5	P40142	0	920.455	High	4.259e-05	0.004934	1.86
	FALSE	High	NSTFSELFK		FALSE	0.00185215	0	1	3	7	P40142	0	1072.53	High	0	0.0004498	2.2
	FALSE	High	LGQSDPAPLQHQVDIYQK		FALSE	1.28873e-05	0	1	2	2	P40142	0	2037.04	High	0	6.757e-07	1.95
	FALSE	High	IIALDGDTK		FALSE	0.00265058	0	1	2	5	P40142	0	945.525	High	0	0.001073	2.57
	FALSE	High	ILATPPQEDAPSVDIANIR		FALSE	1.08559e-07	0	1	2	14	P40142	0	2020.07	High	0	3.126e-08	5.13
	FALSE	High	ISSDLDGHPVPK		FALSE	5.96576e-05	0	1	2	7	P40142	0	1264.65	High	0	4.557e-06	2.96
	FALSE	High	VLDPFTIKPLDR		FALSE	5.85211e-05	0	1	2	6	P40142	0	1413.81	High	0	1.6e-05	3.67
	FALSE	High	SVPMSTVFYPSDGVATEK		FALSE	1.48631e-07	0	1	2	7	P40142	0	1914.92	High	0	1.493e-05	3.29
	FALSE	High	SGKPAELLK		FALSE	0.00148026	0	1	2	3	P40142	0	942.562	High	0	0.0002493	1.72
	FALSE	High	TSRPENAIIYSNNEDFQVGQAK		FALSE	3.19016e-08	0	1	2	3	P40142	0	2481.2	High	0	4.508e-10	4.55
	FALSE	High	AYGLALAK		FALSE	0.00713349	0	1	2	1	P40142	0	806.477	High	0	0.001783	2.32
	FALSE	High	AVELAANTK		FALSE	0.00391519	0	1	2	2	P40142	0	916.51	High	0	0.002318	2.43
	FALSE	High	CEAFGWHTIIVDGHSVEELCK	2xCarbamidomethyl [C1; C20]	FALSE	2.3469e-09	0	1	1	7	P40142	0	2487.14	High	0	6.759e-11	8.09
	FALSE	High	KAYGLALAK		FALSE	0.00120592	0	1	2	6	P40142	1	934.572	High	0	0.0004354	3.02
	FALSE	High	KISSDLDGHPVPK		FALSE	0.000212314	0	1	2	2	P40142	1	1392.75	High	0	2.229e-05	4.24
	FALSE	High	LAVSQVPR		FALSE	0.0143461	0	1	2	6	P40142	0	869.52	High	4.259e-05	0.008455	2.39
	FALSE	High	EAWHGKPLPK		FALSE	0.0246504	0.000165094	1	1	4	P40142	0	1162.64	High	0.002397	0.08747	2.32
	FALSE	High	LILDSAR		FALSE	0.0405077	0.000488096	1	2	2	P40142	0	787.467	High	0.000126	0.01583	1.75
	FALSE	High	GITGIEDK		FALSE	0.0720242	0.00154611	1	1	1	P40142	0	832.441	High	0.0004403	0.03286	1.61
	FALSE	High	AFDQIR		FALSE	0.095483	0.00226412	1	5	7	P40142	0	749.394	High	0.0018	0.07681	1.6
	FALSE	High	GICFIR	1xCarbamidomethyl [C3]	FALSE	0.189811	0.00741184	1	2	1	P40142	0	765.408	High	0.003611	0.1146	1.42
FALSE	High	Master Protein	P48678	Prelamin-A/C OS=Mus musculus OX=10090 GN=Lmna PE=1 SV=2	0	FALSE	136.694	45	27	89	26	1	665	74.2	6.98	258.24	27
	Checked	Confidence	Sequence	Modifications	Contaminant	Qvality PEP	Qvality q-value	# Protein Groups	# Proteins	# PSMs	Master Protein Accessions	# Missed Cleavages	Theo. MH+ [Da]	Confidence (by Search Engine): Sequest HT	Percolator q-Value (by Search Engine): Sequest HT	Percolator PEP (by Search Engine): Sequest HT	XCorr (by Search Engine): Sequest HT
	FALSE	High	NIYSEELR		FALSE	0.00869006	0	1	1	3	P48678	0	1023.51	High	0	0.002371	2.28
	FALSE	High	QLQDEMLR		FALSE	0.00836454	0	1	1	3	P48678	0	1032.51	High	0	0.00241	2.41
	FALSE	High	NSNLVGAAHEELQQSR		FALSE	1.20381e-08	0	1	1	6	P48678	0	1752.86	High	0	3.945e-08	5.18
	FALSE	High	LKDLEALLNSK		FALSE	8.37999e-05	0	1	1	1	P48678	1	1243.73	High	0	6.966e-06	3.41
	FALSE	High	LVEIDNGK		FALSE	0.0078988	0	1	1	4	P48678	0	887.483	High	0	0.002031	1.84
	FALSE	High	ITESEEVVSR		FALSE	0.000599764	0	1	2	7	P48678	0	1148.58	High	0	0.0002368	2.09
	FALSE	High	LQEKEDLQELNDR		FALSE	5.4536e-05	0	1	2	3	P48678	1	1629.81	High	0	4.081e-06	3.97
	FALSE	High	LSPSPTSQR		FALSE	0.00436443	0	1	1	3	P48678	0	972.511	High	0	0.0009633	1.7
	FALSE	High	LQTLKEELDFQK		FALSE	0.000790066	0	1	1	2	P48678	1	1491.81	High	0	0.0002787	3.81
	FALSE	High	VAVEEVDEEGKFVR		FALSE	2.34137e-06	0	1	1	2	P48678	1	1605.81	High	0	8.057e-08	4.74
	FALSE	High	SNEDQSMGNWQIR		FALSE	4.16614e-05	0	1	1	2	P48678	0	1564.68	High	0	2.913e-06	2.96
	FALSE	High	SLTMVEDNEDDDEDGEELLHHHR		FALSE	1.3784e-09	0	1	3	9	P48678	0	2735.15	High	0	7.589e-12	5.75
	FALSE	High	TALINSTGEEVAMR		FALSE	9.29289e-06	0	1	2	7	P48678	0	1491.75	High	0	1.382e-06	3.28
	FALSE	High	SLETENAGLR		FALSE	0.000631318	0	1	2	2	P48678	0	1089.55	High	0	0.0003042	2.35
	FALSE	High	SGAQASSTPLSPTR		FALSE	4.32953e-05	0	1	2	5	P48678	0	1359.69	High	0	1.184e-05	4.06
	FALSE	High	TLEGELHDLR		FALSE	0.000292542	0	1	1	1	P48678	0	1182.61	High	0	3.32e-05	2.84
	FALSE	High	EGDLLAAQAR		FALSE	0.000995055	0	1	1	1	P48678	0	1043.55	High	0	0.0001524	1.84
	FALSE	High	EAALSTALSEK		FALSE	0.000305969	0	1	1	5	P48678	0	1119.59	High	0	4.05e-05	2.45
	FALSE	High	AQNTWGCGSSLR	1xCarbamidomethyl [C7]	FALSE	0.000279705	0	1	2	2	P48678	0	1336.61	High	0	3.612e-05	2.57
	FALSE	High	AQHEDQVEQYKK		FALSE	0.000116212	0	1	1	3	P48678	1	1502.72	High	0	1.187e-05	3.3
	FALSE	High	AAYEAELGDAR		FALSE	0.000138175	0	1	2	1	P48678	0	1165.55	High	0	1.302e-05	2.61
	FALSE	High	LEAALGEAK		FALSE	0.00214597	0	1	1	5	P48678	0	901.499	High	0	0.0005065	2.46
	FALSE	High	LADALQELR		FALSE	0.00207837	0	1	1	5	P48678	0	1028.57	High	0	0.0007139	2.55
	FALSE	High	LLEGEEER		FALSE	0.0151862	0.000165094	2	6	2	P48678; P14733	0	974.479	High	4.259e-05	0.005464	1.85
	FALSE	High	LRDLEDSLAR		FALSE	0.0272423	0.000165094	1	1	1	P48678	1	1187.64	High	4.259e-05	0.009573	2.95
	FALSE	High	LAVYIDR		FALSE	0.0277569	0.000165094	1	2	2	P48678	0	849.483	High	0.0002825	0.02492	2.14
	FALSE	High	LQLELSK		FALSE	0.0711724	0.00139454	1	2	2	P48678	0	830.498	High	0.0004403	0.0325	1.77
FALSE	High	Master Protein	Q3U7Z6	Phosphoglycerate mutase OS=Mus musculus OX=10090 GN=Pgam1 PE=1 SV=1	0	FALSE	136.566	48	12	79	12	1	254	28.8	7.18	270.43	12
	Checked	Confidence	Sequence	Modifications	Contaminant	Qvality PEP	Qvality q-value	# Protein Groups	# Proteins	# PSMs	Master Protein Accessions	# Missed Cleavages	Theo. MH+ [Da]	Confidence (by Search Engine): Sequest HT	Percolator q-Value (by Search Engine): Sequest HT	Percolator PEP (by Search Engine): Sequest HT	XCorr (by Search Engine): Sequest HT
	FALSE	High	NLKPIKPMQFLGDEETVR		FALSE	4.80489e-07	0	1	2	7	Q3U7Z6	0	2115.13	High	0	4.12e-06	3.78
	FALSE	High	NLKPIKPMQFLGDEETVRK		FALSE	3.23388e-09	0	1	2	12	Q3U7Z6	1	2243.22	High	0	3.679e-10	5.48
	FALSE	High	VLIAAHGNSLR		FALSE	0.000223487	0	1	3	10	Q3U7Z6	0	1150.67	High	0	2.365e-05	3.42
	FALSE	High	YADLTEDQLPSCESLKDTIAR	1xCarbamidomethyl [C12]	FALSE	3.01365e-09	0	1	2	9	Q3U7Z6	1	2425.16	High	0	1.104e-09	3.78
	FALSE	High	YADLTEDQLPSCESLK	1xCarbamidomethyl [C12]	FALSE	2.77046e-08	0	1	2	2	Q3U7Z6	0	1868.86	High	0	2.96e-09	3.05
	FALSE	High	SYDVPPPPMEPDHPFYSNISK		FALSE	4.68691e-08	0	1	2	6	Q3U7Z6	0	2417.11	High	0	6.492e-10	3.91
	FALSE	High	FSGWYDADLSPAGHEEAK		FALSE	2.61512e-08	0	1	1	7	Q3U7Z6	0	1979.88	High	0	1.203e-09	4.65
	FALSE	High	FSGWYDADLSPAGHEEAKR		FALSE	1.74608e-08	0	1	1	6	Q3U7Z6	1	2135.98	High	0	6.097e-08	5.39
	FALSE	High	AMEAVAAQGK		FALSE	0.000510964	0	1	3	3	Q3U7Z6	0	975.493	High	0	6.635e-05	2.6
	FALSE	High	KAMEAVAAQGK		FALSE	7.19066e-06	0	1	3	6	Q3U7Z6	1	1103.59	High	0	3.821e-07	3.67
	FALSE	High	HYGGLTGLNK		FALSE	4.67579e-05	0	1	3	2	Q3U7Z6	0	1059.56	High	0	3.376e-06	2.8
	FALSE	High	HGESAWNLENR		FALSE	3.20563e-06	0	1	1	9	Q3U7Z6	0	1312.6	High	0	0.003429	3.2
FALSE	High	Master Protein	P26041	Moesin OS=Mus musculus OX=10090 GN=Msn PE=1 SV=3	0	FALSE	136.066	40	26	87	26	1	577	67.7	6.6	221	26
	Checked	Confidence	Sequence	Modifications	Contaminant	Qvality PEP	Qvality q-value	# Protein Groups	# Proteins	# PSMs	Master Protein Accessions	# Missed Cleavages	Theo. MH+ [Da]	Confidence (by Search Engine): Sequest HT	Percolator q-Value (by Search Engine): Sequest HT	Percolator PEP (by Search Engine): Sequest HT	XCorr (by Search Engine): Sequest HT
	FALSE	High	NISFNDKK		FALSE	0.0104492	0	1	15	2	P26041	1	965.505	High	0	0.002876	2.03
	FALSE	High	QLFDQVVK		FALSE	0.00556286	0	1	14	7	P26041	0	976.546	High	0	0.001307	1.92
	FALSE	High	RKPDTIEVQQMK		FALSE	4.22328e-06	0	1	15	5	P26041	1	1472.79	High	0	3.127e-07	4.13
	FALSE	High	ILALCMGNHELYMR	1xCarbamidomethyl [C5]	FALSE	8.3398e-07	0	1	10	7	P26041	0	1720.83	High	0	1.687e-07	3.99
	FALSE	High	ISQLEMAR		FALSE	0.00713349	0	1	3	6	P26041	0	947.498	High	0	0.003957	2.49
	FALSE	High	IQVWHEEHR		FALSE	0.00303169	0	1	3	3	P26041	0	1233.61	High	0	0.0008077	2.68
	FALSE	High	TAMSTPHVAEPAENEHDEQDENGAEASAELR		FALSE	3.29928e-10	0	1	3	4	P26041	0	3335.44	High	0	5.73e-10	6.7
	FALSE	High	TANDMIHAENMR		FALSE	5.28154e-05	0	1	3	8	P26041	0	1402.62	High	0	1.054e-05	2.75
	FALSE	High	TQEQLASEMAELTAR		FALSE	2.4646e-06	0	1	3	2	P26041	0	1677.81	High	0	8.633e-08	2.83
	FALSE	High	EALLQASR		FALSE	0.00545737	0	1	3	5	P26041	0	887.495	High	0	0.003864	2.32
	FALSE	High	EDAVLEYLK		FALSE	0.00665052	0	1	3	2	P26041	0	1079.56	High	0	0.001974	2.94
	FALSE	High	ESEAVEWQQK		FALSE	0.000252437	0	1	3	5	P26041	0	1233.57	High	0	3.756e-05	2.99
	FALSE	High	ALTSELANAR		FALSE	0.00108148	0	1	3	6	P26041	0	1045.56	High	0	0.0003598	2.96
	FALSE	High	ALELEQER		FALSE	0.0123234	0	1	7	3	P26041	0	987.511	High	4.259e-05	0.009066	1.89
	FALSE	High	AQQELEEQTRR		FALSE	0.0149009	0	1	2	1	P26041	1	1387.69	High	4.259e-05	0.004476	2.88
	FALSE	High	AQQELEEQTR		FALSE	0.00362611	0	1	2	1	P26041	0	1231.59	High	0	0.0007633	2.5
	FALSE	High	APDFVFYAPR		FALSE	0.000132111	0	1	14	3	P26041	0	1182.59	High	0	1.812e-05	2.23
	FALSE	High	AQMVQEDLEK		FALSE	0.00489614	0	1	3	3	P26041	0	1190.57	High	0	0.001115	2.24
	FALSE	High	KAQQELEEQTRR		FALSE	0.000858702	0	1	2	3	P26041	2	1515.79	High	0	0.0004665	2.98
	FALSE	High	KTQEQLASEMAELTAR		FALSE	4.60486e-10	0	1	3	2	P26041	1	1805.91	High	0	1.944e-12	3.61
	FALSE	High	KTANDMIHAENMR		FALSE	8.55646e-07	0	1	3	1	P26041	1	1530.72	High	0	2.298e-08	3.81
	FALSE	High	FVIKPIDKK		FALSE	0.0218835	0.000165094	1	15	2	P26041	1	1087.69	High	4.259e-05	0.007274	2.01
	FALSE	High	LFFLQVK		FALSE	0.0402592	0.000326395	1	14	1	P26041	0	894.545	High	8.428e-05	0.01563	1.83
	FALSE	High	AFSTWLK		FALSE	0.0469296	0.000789967	1	3	2	P26041	0	852.461	High	0.0002825	0.02543	1.46
	FALSE	High	ESPLLFK		FALSE	0.0759748	0.0016909	1	3	1	P26041	0	833.477	High	0.0005562	0.03522	1.37
	FALSE	High	YGDFNK		FALSE	0.095483	0.00226412	1	3	2	P26041	0	743.336	High	0.001465	0.06874	1.47
FALSE	High	Master Protein	P52480	Pyruvate kinase PKM OS=Mus musculus OX=10090 GN=Pkm PE=1 SV=4	0	FALSE	134.962	38	21	141	21	1	531	57.8	7.47	393.12	21
	Checked	Confidence	Sequence	Modifications	Contaminant	Qvality PEP	Qvality q-value	# Protein Groups	# Proteins	# PSMs	Master Protein Accessions	# Missed Cleavages	Theo. MH+ [Da]	Confidence (by Search Engine): Sequest HT	Percolator q-Value (by Search Engine): Sequest HT	Percolator PEP (by Search Engine): Sequest HT	XCorr (by Search Engine): Sequest HT
	FALSE	High	NTGIICTIGPASR	1xCarbamidomethyl [C6]	FALSE	5.59527e-05	0	1	7	7	P52480	0	1359.7	High	0	0.0002509	3.03
	FALSE	High	LNFSHGTHEYHAETIK		FALSE	3.38233e-09	0	1	7	28	P52480	0	1883.9	High	0	7.861e-10	6.43
	FALSE	High	ITLDNAYMEK		FALSE	0.00134466	0	1	6	5	P52480	0	1197.58	High	0	0.0004713	2.74
	FALSE	High	VNLAMDVGK		FALSE	0.00309042	0	1	1	4	P52480	0	946.503	High	0	0.0007167	2.61
	FALSE	High	EKGADFLVTEVENGGSLGSK		FALSE	3.18765e-07	0	1	2	5	P52480	1	2037.01	High	0	2.896e-08	4.88
	FALSE	High	APIIAVTR		FALSE	0.0141658	0	1	1	5	P52480	0	840.53	High	0	0.004211	2.71
	FALSE	High	CCSGAIIVLTK	2xCarbamidomethyl [C1; C2]	FALSE	2.0448e-05	0	1	1	5	P52480	0	1221.63	High	0	2.699e-06	3.69
	FALSE	High	KGVNLPGAAVDLPAVSEK		FALSE	3.32311e-11	0	1	2	12	P52480	1	1764.99	High	0	3.375e-12	4.73
	FALSE	High	KGVNLPGAAVDLPAVSEKDIQDLK		FALSE	1.51875e-10	0	1	2	12	P52480	2	2477.36	High	0	6.079e-11	7.05
	FALSE	High	LDIDSAPITAR		FALSE	0.000153101	0	1	8	9	P52480	0	1171.63	High	0	1.483e-05	2.84
	FALSE	High	LAPITSDPTEAAAVGAVEASFK		FALSE	0.000105556	0	1	1	2	P52480	0	2145.11	High	0	9.289e-06	3.31
	FALSE	High	GSGTAEVELK		FALSE	0.00233217	0	1	6	5	P52480	0	990.51	High	0	0.003018	2.71
	FALSE	High	GSGTAEVELKK		FALSE	0.0010407	0	1	6	6	P52480	1	1118.61	High	0	0.0003423	3.16
	FALSE	High	GDLGIEIPAEK		FALSE	0.000452376	0	1	7	5	P52480	0	1141.61	High	0	0.000256	2.74
	FALSE	High	GVNLPGAAVDLPAVSEK		FALSE	3.37701e-07	0	1	2	2	P52480	0	1636.89	High	0	7.211e-09	3.08
	FALSE	High	GDYPLEAVR		FALSE	0.0286356	0.000165094	1	1	6	P52480	0	1019.52	High	4.259e-05	0.01068	1.39
	FALSE	High	GIFPVLCK	1xCarbamidomethyl [C7]	FALSE	0.0477973	0.000789967	1	1	9	P52480	0	933.523	High	0.0008559	0.04879	1.41
	FALSE	High	MQHLIAR		FALSE	0.0682637	0.00124275	1	1	3	P52480	0	868.482	High	0.0008946	0.05487	2.01
	FALSE	High	SVEMLK		FALSE	0.0895666	0.00198332	1	7	3	P52480	0	706.38	High	0.0009314	0.05515	1.22
	FALSE	High	VFLAQK		FALSE	0.162666	0.00601392	1	7	4	P52480	0	705.429	High	0.004042	0.1277	1.51
	FALSE	High	DIQDLK		FALSE	0.181019	0.00714066	1	2	4	P52480	0	731.393	High	0.003209	0.1078	1.8
FALSE	High	Master Protein	Q80U89	MKIAA0034 protein (Fragment) OS=Mus musculus OX=10090 GN=mKIAA0034 PE=4 SV=2	0	FALSE	134.642	20	29	69	29	1	1684	192.4	5.6	208.23	29
	Checked	Confidence	Sequence	Modifications	Contaminant	Qvality PEP	Qvality q-value	# Protein Groups	# Proteins	# PSMs	Master Protein Accessions	# Missed Cleavages	Theo. MH+ [Da]	Confidence (by Search Engine): Sequest HT	Percolator q-Value (by Search Engine): Sequest HT	Percolator PEP (by Search Engine): Sequest HT	XCorr (by Search Engine): Sequest HT
	FALSE	High	NNLAGAEELFAR		FALSE	0.000320012	0	1	6	1	Q80U89	0	1304.66	High	0	3.716e-05	3.28
	FALSE	High	NNRPSEGPLQTR		FALSE	0.000258994	0	1	3	2	Q80U89	0	1368.7	High	0	2.852e-05	2.48
	FALSE	High	IYIDSNNNPER		FALSE	0.000229292	0	1	4	5	Q80U89	0	1334.63	High	0	5.898e-05	2.1
	FALSE	High	QLPLVKPYLR		FALSE	0.000142676	0	1	6	2	Q80U89	0	1226.76	High	0	1.35e-05	2.71
	FALSE	High	LLYNNVSNFGR		FALSE	8.37999e-05	0	1	5	4	Q80U89	0	1296.67	High	0	8.399e-05	2.85
	FALSE	High	IHEGCEEPATHNALAK	1xCarbamidomethyl [C5]	FALSE	4.62355e-07	0	1	4	2	Q80U89	0	1776.83	High	0	1.073e-08	5.06
	FALSE	High	LHIIEVGTPPTGNQPFPK		FALSE	2.92809e-05	0	1	6	9	Q80U89	0	1945.05	High	0	0.002235	4.11
	FALSE	High	IVLDNSVFSEHR		FALSE	8.43389e-05	0	1	4	6	Q80U89	0	1415.73	High	0	1.958e-05	2.94
	FALSE	High	VIQCFAETGQVQK	1xCarbamidomethyl [C4]	FALSE	8.37999e-05	0	1	5	2	Q80U89	0	1507.76	High	0	6.975e-06	2.92
	FALSE	High	YESLELCRPVLQQGR	1xCarbamidomethyl [C7]	FALSE	0.00669305	0	1	5	1	Q80U89	0	1847.94	High	0	0.00165	2.94
	FALSE	High	VSQPIEGHAASFAQFK		FALSE	1.15656e-06	0	1	6	1	Q80U89	0	1716.87	High	0	3.345e-08	4.92
	FALSE	High	VVGAMQLYSVDR		FALSE	2.94693e-05	0	1	6	1	Q80U89	0	1337.69	High	0	1.897e-06	2.54
	FALSE	High	RPISADSAIMNPASK		FALSE	1.1933e-05	0	1	6	2	Q80U89	0	1557.81	High	0	6.146e-07	4.11
	FALSE	High	EVCFACVDGK	2xCarbamidomethyl [C3; C6]	FALSE	0.000903869	0	1	5	3	Q80U89	0	1184.51	High	0	0.0006039	1.88
	FALSE	High	ALEHFTDLYDIK		FALSE	0.000258994	0	1	3	2	Q80U89	0	1464.74	High	0	0.0001314	3.63
	FALSE	High	AHIAQLCEK	1xCarbamidomethyl [C7]	FALSE	0.00303169	0	1	3	1	Q80U89	0	1069.55	High	0	0.0006115	1.6
	FALSE	High	CNEPAVWSQLAK	1xCarbamidomethyl [C1]	FALSE	2.60893e-05	0	1	4	1	Q80U89	0	1402.68	High	0	1.629e-06	2.69
	FALSE	High	HSSLAGCQIINYR	1xCarbamidomethyl [C7]	FALSE	0.000241359	0	1	6	1	Q80U89	0	1518.75	High	0	2.6e-05	2.99
	FALSE	High	HDVVFLITK		FALSE	0.000230767	0	1	6	4	Q80U89	0	1071.62	High	0	5.287e-05	3.09
	FALSE	High	LASTLVHLGEYQAAVDGAR		FALSE	3.24956e-07	0	1	5	3	Q80U89	0	1971.03	High	0	6.863e-09	4.56
	FALSE	High	LAELEEFINGPNNAHIQQVGDR		FALSE	9.55685e-09	0	1	5	4	Q80U89	0	2464.22	High	0	8.483e-11	7.17
	FALSE	High	GQFSTDELVAEVEKR		FALSE	1.73219e-06	0	1	4	2	Q80U89	1	1707.85	High	0	5.541e-08	3.74
	FALSE	High	AVNYFSK		FALSE	0.0240409	0.000165094	1	6	1	Q80U89	0	828.425	High	4.259e-05	0.008172	1.53
	FALSE	High	ENPYYDSR		FALSE	0.0160746	0.000165094	1	4	3	Q80U89	0	1043.44	High	0.0008559	0.05383	2.08
	FALSE	High	YIEIYVQK		FALSE	0.0153794	0.000165094	1	4	1	Q80U89	0	1055.58	High	4.259e-05	0.004649	2.05
	FALSE	High	VMEYINR		FALSE	0.0380876	0.000326395	1	4	2	Q80U89	0	924.461	High	8.428e-05	0.01465	1.76
	FALSE	High	AMLSANIR		FALSE	0.0612826	0.000937875	1	4	1	Q80U89	0	875.477	High	0.0002825	0.02677	1.97
	FALSE	High	NLILVVR		FALSE	0.0616523	0.000937875	1	4	1	Q80U89	0	826.551	High	0.0002825	0.02707	1.76
	FALSE	High	YLQMAR		FALSE	0.16179	0.00601392	1	4	1	Q80U89	0	781.403	High	0.002468	0.09342	1.72
FALSE	High	Master Protein	P40124	Adenylyl cyclase-associated protein 1 OS=Mus musculus OX=10090 GN=Cap1 PE=1 SV=4	0	FALSE	133.099	45	18	82	18	1	474	51.5	7.52	268.3	18
	Checked	Confidence	Sequence	Modifications	Contaminant	Qvality PEP	Qvality q-value	# Protein Groups	# Proteins	# PSMs	Master Protein Accessions	# Missed Cleavages	Theo. MH+ [Da]	Confidence (by Search Engine): Sequest HT	Percolator q-Value (by Search Engine): Sequest HT	Percolator PEP (by Search Engine): Sequest HT	XCorr (by Search Engine): Sequest HT
	FALSE	High	NSLDCEIVSAK	1xCarbamidomethyl [C5]	FALSE	9.77396e-05	0	1	3	4	P40124	0	1235.59	High	0	8.451e-06	3.06
	FALSE	High	INSITVDNCK	1xCarbamidomethyl [C9]	FALSE	0.000619296	0	1	5	2	P40124	0	1163.57	High	0	0.0001258	2.47
	FALSE	High	INSITVDNCKK	1xCarbamidomethyl [C9]	FALSE	0.000770071	0	1	5	2	P40124	1	1291.67	High	0	0.0001104	2.79
	FALSE	High	VENQENVSNLVIDDTELK		FALSE	1.89786e-08	0	1	5	3	P40124	0	2059.02	High	0	1.535e-07	4.82
	FALSE	High	VPTISINK		FALSE	0.0140764	0	1	9	5	P40124	0	871.525	High	0	0.004166	2.2
	FALSE	High	SALFAQINQGESITHALK		FALSE	9.92386e-08	0	1	5	10	P40124	0	1928.02	High	0	1.629e-09	4.75
	FALSE	High	TDGCHAYLSK	1xCarbamidomethyl [C4]	FALSE	0.00704316	0	1	5	1	P40124	0	1151.51	High	0	0.001749	2.24
	FALSE	High	EMNDAAMFYTNR		FALSE	0.000233745	0	1	5	2	P40124	0	1462.61	High	0	6.69e-05	2.81
	FALSE	High	ELSGLPSGPSVGSGPPPPPPGPPPPPISTSSGSDDSASR		FALSE	7.15596e-08	0	1	2	1	P40124	0	3618.76	High	0	1.042e-09	5.08
	FALSE	High	ALLATASQCQQPAGNK	1xCarbamidomethyl [C9]	FALSE	1.56453e-07	0	1	6	9	P40124	0	1657.83	High	0	1.899e-07	3.72
	FALSE	High	CVNTTLQIK	1xCarbamidomethyl [C1]	FALSE	0.00140633	0	1	5	5	P40124	0	1076.58	High	0	0.00031	2.1
	FALSE	High	KEPALLELEGKK		FALSE	0.000569787	0	1	5	3	P40124	2	1354.79	High	0	7.597e-05	3.21
	FALSE	High	KEPALLELEGK		FALSE	6.44288e-05	0	1	5	3	P40124	1	1226.7	High	0	1.823e-05	2.68
	FALSE	High	HAEMVHTGLK		FALSE	5.81471e-05	0	1	6	3	P40124	0	1122.57	High	0	3.339e-05	3.82
	FALSE	High	LEAVSHTSDMHCGYGDSPSK	1xCarbamidomethyl [C12]	FALSE	3.23642e-10	0	1	6	19	P40124	0	2177.92	High	0	6.221e-12	6.94
	FALSE	High	QVAYIYK		FALSE	0.0210745	0.000165094	1	5	3	P40124	0	884.488	High	0.008248	0.2483	1.1
	FALSE	High	TLWNGQK		FALSE	0.0224396	0.000165094	1	5	6	P40124	0	846.447	High	4.259e-05	0.008922	1.81
	FALSE	High	HVDWVR		FALSE	0.160918	0.00601392	1	8	1	P40124	0	811.421	High	0.002468	0.09246	1.54
FALSE	High	Master Protein	Q3UBP6	Uncharacterized protein OS=Mus musculus OX=10090 GN=Actb PE=2 SV=1	0	FALSE	131.861	39	16	170	1	1	375	41.7	5.48	460.06	16
	Checked	Confidence	Sequence	Modifications	Contaminant	Qvality PEP	Qvality q-value	# Protein Groups	# Proteins	# PSMs	Master Protein Accessions	# Missed Cleavages	Theo. MH+ [Da]	Confidence (by Search Engine): Sequest HT	Percolator q-Value (by Search Engine): Sequest HT	Percolator PEP (by Search Engine): Sequest HT	XCorr (by Search Engine): Sequest HT
	FALSE	High	QEYDESGPSIVHR		TRUE	5.39269e-07	0	2	20	15	B2RRX1; Q3UBP6	0	1516.7	High	0	1.3e-08	4.51
	FALSE	High	QEYDESGPSIVHRK		TRUE	7.33609e-07	0	2	19	3	B2RRX1; Q3UBP6	1	1644.8	High	0	3.443e-05	4.15
	FALSE	High	IWHHTFYNELR		TRUE	5.04974e-05	0	2	32	29	B2RRX1; Q3UBP6	0	1515.75	High	0	2.506e-05	3.16
	FALSE	High	YPIEHGIITNWDDMEK		FALSE	1.20097e-05	0	1	17	20	Q3UBP6	0	1960.91	High	0	6.764e-05	3.94
	FALSE	High	SYELPDGQVITIGNER		TRUE	8.06375e-05	0	2	35	1	B2RRX1; Q3UBP6	0	1790.89	High	0	6.649e-06	3.12
	FALSE	High	DSYVGDEAQSK		TRUE	0.000473136	0	2	40	7	B2RRX1; Q3UBP6	0	1198.52	High	0	0.0001601	2.44
	FALSE	High	DSYVGDEAQSKR		TRUE	0.000102884	0	2	39	4	B2RRX1; Q3UBP6	1	1354.62	High	0	9.035e-06	3.16
	FALSE	High	AGFAGDDAPR		TRUE	0.000651877	0	2	33	7	B2RRX1; Q3UBP6	0	976.448	High	0	0.0004617	2.5
	FALSE	High	AVFPSIVGRPR		TRUE	9.345e-05	0	2	39	19	B2RRX1; Q3UBP6	0	1198.71	High	0	0.0001928	3.03
	FALSE	High	KDLYANTVLSGGTTMYPGIADR		TRUE	3.52051e-11	0	2	19	22	B2RRX1; Q3UBP6	1	2343.16	High	0	1.74e-11	5.93
	FALSE	High	GYSFTTTAER		TRUE	0.00436443	0	2	22	14	B2RRX1; Q3UBP6	0	1132.53	High	4.259e-05	0.005459	2.74
	FALSE	High	HQGVMVGMGQK		TRUE	4.67954e-06	0	2	40	15	B2RRX1; Q3UBP6	0	1171.57	High	0	9.66e-07	4.08
	FALSE	High	HQGVMVGMGQK	1xOxidation [M]	TRUE	3.91053e-06	0	2	40	8	B2RRX1; Q3UBP6	0	1187.57	High	0	2.591e-07	3.28
	FALSE	High	IIAPPER		TRUE	0.0438743	0.000789967	2	34	7	B2RRX1; Q3UBP6	0	795.472	High	0.001537	0.07086	1.66
	FALSE	High	IIAPPERK		TRUE	0.0573504	0.000937875	2	32	3	B2RRX1; Q3UBP6	1	923.567	High	0.0002825	0.02468	1.88
	FALSE	High	CDVDIRK	1xCarbamidomethyl [C1]	TRUE	0.0556424	0.000937875	2	23	3	B2RRX1; Q3UBP6	1	905.451	High	0.0008223	0.04595	2.24
	FALSE	High	CDVDIR	1xCarbamidomethyl [C1]	TRUE	0.170726	0.00658251	2	23	4	B2RRX1; Q3UBP6	0	777.356	High	0.003098	0.1056	1.82
FALSE	High	Master Protein	O88569	Heterogeneous nuclear ribonucleoproteins A2/B1 OS=Mus musculus OX=10090 GN=Hnrnpa2b1 PE=1 SV=2	0	FALSE	128.634	49	16	88	13	1	353	37.4	8.95	251.61	16
	Checked	Confidence	Sequence	Modifications	Contaminant	Qvality PEP	Qvality q-value	# Protein Groups	# Proteins	# PSMs	Master Protein Accessions	# Missed Cleavages	Theo. MH+ [Da]	Confidence (by Search Engine): Sequest HT	Percolator q-Value (by Search Engine): Sequest HT	Percolator PEP (by Search Engine): Sequest HT	XCorr (by Search Engine): Sequest HT
	FALSE	High	NMGGPYGGGNYGPGGSGGSGGYGGR		FALSE	1.19894e-11	0	1	2	7	O88569	0	2189.91	High	0	2.234e-12	6.62
	FALSE	High	NYYEQWGK		FALSE	0.0105828	0	1	2	4	O88569	0	1087.48	High	0	0.004394	2.15
	FALSE	High	QEMQEVQSSR		FALSE	0.000607502	0	1	3	2	O88569	0	1221.55	High	0	8.231e-05	3.21
	FALSE	High	LTDCVVMRDPASK	1xCarbamidomethyl [C4]	FALSE	8.88503e-06	0	1	2	3	O88569	1	1491.73	High	0	2.477e-06	2.92
	FALSE	High	YHTINGHNAEVR		FALSE	1.90555e-05	0	1	3	8	O88569	0	1410.69	High	0	2.022e-06	3.7
	FALSE	High	LFVGGIKEDTEEHHLR		FALSE	1.45684e-06	0	2	9	12	O88569; Q3UK83	1	1879.97	High	0	2.998e-06	4.75
	FALSE	High	DYFEEYGK		FALSE	0.00847168	0	1	3	6	O88569	0	1050.44	High	0	0.002201	1.92
	FALSE	High	EESGKPGAHVTVK		FALSE	1.57336e-06	0	1	2	6	O88569	0	1338.7	High	0	6.241e-06	3.38
	FALSE	High	KIFVGGIK		FALSE	0.014621	0	3	20	15	Q0VG47; O88569; Q3UK83	1	861.556	High	4.259e-05	0.007371	2.63
	FALSE	High	IDTIEIITDR		FALSE	0.000449485	0	1	3	6	O88569	0	1188.65	High	0	7.277e-05	3.03
	FALSE	High	LFIGGLSFETTEESLR		FALSE	5.86145e-07	0	1	2	3	O88569	0	1798.92	High	0	1.437e-08	3.23
	FALSE	High	GGNFGFGDSR		FALSE	0.00358005	0	1	2	8	O88569	0	1013.44	High	0	0.0009674	2.6
	FALSE	High	GFGFVTFDDHDPVDK		FALSE	1.1058e-06	0	1	3	12	O88569	0	1695.76	High	0	4.149e-08	3.57
	FALSE	High	GGGGNFGPGPGSNFR		FALSE	1.3148e-06	0	1	2	4	O88569	0	1377.63	High	0	1.488e-07	3.93
	FALSE	High	LTDCVVMR	1xCarbamidomethyl [C4]	FALSE	0.0160746	0.000165094	1	2	3	O88569	0	993.486	High	4.259e-05	0.00683	2.17
	FALSE	High	LFVGGIK		FALSE	0.0810727	0.00198332	3	20	15	Q0VG47; O88569; Q3UK83	0	733.461	High	0.000671	0.04151	1.84
FALSE	High	Master Protein	A0A0A0MQF6	Glyceraldehyde-3-phosphate dehydrogenase OS=Mus musculus OX=10090 GN=Gapdh PE=1 SV=1	0	FALSE	123.506	35	11	91	11	1	359	38.6	8.97	262.76	11
	Checked	Confidence	Sequence	Modifications	Contaminant	Qvality PEP	Qvality q-value	# Protein Groups	# Proteins	# PSMs	Master Protein Accessions	# Missed Cleavages	Theo. MH+ [Da]	Confidence (by Search Engine): Sequest HT	Percolator q-Value (by Search Engine): Sequest HT	Percolator PEP (by Search Engine): Sequest HT	XCorr (by Search Engine): Sequest HT
	FALSE	High	LISWYDNEYGYSNR		FALSE	9.05759e-06	0	1	8	8	A0A0A0MQF6	0	1779.8	High	0	9.575e-05	3.18
	FALSE	High	IVSNASCTTNCLAPLAK	2xCarbamidomethyl [C7; C11]	FALSE	3.98961e-07	0	1	6	10	A0A0A0MQF6	0	1819.9	High	0	1.189e-08	4.08
	FALSE	High	LVINGKPITIFQER		FALSE	5.05778e-07	0	1	6	12	A0A0A0MQF6	0	1627.95	High	0	1.599e-08	4.15
	FALSE	High	LVINGKPITIFQERDPTNIK		FALSE	3.79311e-08	0	1	6	10	A0A0A0MQF6	1	2296.3	High	0	7.566e-10	4.9
	FALSE	High	VIISAPSADAPMFVMGVNHEK		FALSE	9.43508e-09	0	1	6	4	A0A0A0MQF6	0	2213.11	High	0	8.355e-11	3.34
	FALSE	High	VIPELNGK		FALSE	0.0137246	0	1	8	4	A0A0A0MQF6	0	869.509	High	0	0.004052	1.93
	FALSE	High	VGVNGFGR		FALSE	0.0096208	0	1	7	5	A0A0A0MQF6	0	805.432	High	0	0.003321	2.22
	FALSE	High	VPTPNVSVVDLTCR	1xCarbamidomethyl [C13]	FALSE	7.47856e-07	0	1	9	12	A0A0A0MQF6	0	1556.81	High	0	2.611e-06	3.47
	FALSE	High	RVIISAPSADAPMFVMGVNHEK		FALSE	1.11466e-08	0	1	6	10	A0A0A0MQF6	1	2369.21	High	0	2.135e-10	5.62
	FALSE	High	GAAQNIIPASTGAAK		FALSE	2.74843e-06	0	1	7	9	A0A0A0MQF6	0	1369.74	High	0	8.845e-07	2.73
	FALSE	High	LTGMAFR		FALSE	0.0475064	0.000789967	1	10	7	A0A0A0MQF6	0	795.418	High	0.0006323	0.03851	1.84
FALSE	High	Master Protein	Q3UAD6	Heat shock protein 90kDa beta (Grp94), member 1 OS=Mus musculus OX=10090 GN=Hsp90b1 PE=1 SV=1	0	FALSE	121.364	31	24	124	22	1	802	92.4	4.82	297.61	24
	Checked	Confidence	Sequence	Modifications	Contaminant	Qvality PEP	Qvality q-value	# Protein Groups	# Proteins	# PSMs	Master Protein Accessions	# Missed Cleavages	Theo. MH+ [Da]	Confidence (by Search Engine): Sequest HT	Percolator q-Value (by Search Engine): Sequest HT	Percolator PEP (by Search Engine): Sequest HT	XCorr (by Search Engine): Sequest HT
	FALSE	High	NLLHVTDTGVGMTR		FALSE	3.14456e-06	0	1	4	9	Q3UAD6	0	1513.78	High	0	1.849e-06	3.26
	FALSE	High	IYFMAGSSR		FALSE	0.0046821	0	1	6	4	Q3UAD6	0	1031.5	High	0.0003218	0.02886	2.29
	FALSE	High	LIINSLYK		FALSE	0.0104492	0	1	4	5	Q3UAD6	0	963.587	High	4.259e-05	0.01114	2.33
	FALSE	High	LGVIEDHSNR		FALSE	0.000363786	0	1	6	6	Q3UAD6	0	1139.58	High	0	0.0005697	2.98
	FALSE	High	SILFVPTSAPR		FALSE	0.00163999	0	1	6	6	Q3UAD6	0	1187.68	High	0	0.0002851	2.69
	FALSE	High	SGYLLPDTK		FALSE	0.00182859	0	1	6	4	Q3UAD6	0	993.525	High	0	0.0006083	2.17
	FALSE	High	SGTSEFLNK		FALSE	0.00171517	0	1	4	9	Q3UAD6	0	982.484	High	0	0.001824	2.71
	FALSE	High	TDDEVVQR		FALSE	0.00652454	0	1	3	1	Q3UAD6	0	961.459	High	0	0.001599	2.51
	FALSE	High	ELISNASDALDK		FALSE	9.16697e-05	0	2	7	4	Q71LX8; Q3UAD6	0	1275.64	High	0	7.805e-06	3.56
	FALSE	High	ELISNASDALDKIR		FALSE	6.83112e-06	0	2	7	9	Q71LX8; Q3UAD6	1	1544.83	High	0	1.018e-06	3.95
	FALSE	High	EAESSPFVER		FALSE	0.000443759	0	1	6	5	Q3UAD6	0	1150.54	High	0	0.0002506	2.8
	FALSE	High	EEASDYLELDTIK		FALSE	0.000135543	0	1	6	4	Q3UAD6	0	1525.73	High	0	2.01e-05	2.82
	FALSE	High	EEEAIQLDGLNASQIR		FALSE	1.14182e-06	0	1	3	1	Q3UAD6	0	1785.9	High	0	3.289e-08	3.78
	FALSE	High	EESDDEAAVEEEEEEKKPK		FALSE	7.42491e-06	0	1	7	1	Q3UAD6	1	2219.97	High	0	3.397e-07	3.48
	FALSE	High	EFGTNIK		FALSE	0.0120913	0	1	6	6	Q3UAD6	0	808.42	High	4.259e-05	0.01327	1.51
	FALSE	High	FQSSHHSTDITSLDQYVER		FALSE	4.51003e-08	0	1	6	11	Q3UAD6	0	2250.04	High	0	8.964e-07	5.01
	FALSE	High	FAFQAEVNR		FALSE	0.00192469	0	1	4	8	Q3UAD6	0	1081.54	High	0	0.0004987	2.61
	FALSE	High	DISTNYYASQK		FALSE	0.00115304	0	1	7	5	Q3UAD6	0	1289.6	High	0	0.0001832	2.52
	FALSE	High	GLFDEYGSK		FALSE	0.014807	0	1	6	5	Q3UAD6	0	1015.47	High	4.259e-05	0.006541	1.62
	FALSE	High	GVVDSDDLPLNVSR		FALSE	8.33323e-06	0	1	6	9	Q3UAD6	0	1485.75	High	0	3.941e-07	3.33
	FALSE	High	EVEEDEYK		FALSE	0.0217466	0.000165094	1	5	2	Q3UAD6	0	1040.44	High	4.259e-05	0.01084	1.65
	FALSE	High	YNDTFWK		FALSE	0.0244966	0.000165094	1	6	4	Q3UAD6	0	973.441	High	0.0002454	0.01717	1.95
	FALSE	High	TFEINPR		FALSE	0.0338664	0.000165094	1	7	4	Q3UAD6	0	876.457	High	0.0002454	0.01771	1.88
	FALSE	High	NLGTIAK		FALSE	0.164429	0.00601392	1	4	2	Q3UAD6	0	716.43	High	0.00523	0.1591	1.57
FALSE	High	Master Protein	P56480	ATP synthase subunit beta, mitochondrial OS=Mus musculus OX=10090 GN=Atp5f1b PE=1 SV=2	0	FALSE	119.612	31	14	97	14	1	529	56.3	5.34	280.12	14
	Checked	Confidence	Sequence	Modifications	Contaminant	Qvality PEP	Qvality q-value	# Protein Groups	# Proteins	# PSMs	Master Protein Accessions	# Missed Cleavages	Theo. MH+ [Da]	Confidence (by Search Engine): Sequest HT	Percolator q-Value (by Search Engine): Sequest HT	Percolator PEP (by Search Engine): Sequest HT	XCorr (by Search Engine): Sequest HT
	FALSE	High	IMNVIGEPIDER		FALSE	4.9854e-05	0	1	1	9	P56480	0	1385.71	High	0	3.672e-06	2.39
	FALSE	High	IMDPNIVGNEHYDVAR		FALSE	1.46737e-07	0	1	1	6	P56480	0	1842.88	High	0	5.954e-09	5.26
	FALSE	High	IGLFGGAGVGK		FALSE	0.000109696	0	1	1	5	P56480	0	975.562	High	0	9.779e-06	3.49
	FALSE	High	LVLEVAQHLGESTVR		FALSE	2.01059e-08	0	1	1	20	P56480	0	1650.92	High	0	1.649e-06	3.86
	FALSE	High	IPSAVGYQPTLATDMGTMQER		FALSE	8.74324e-10	0	1	1	7	P56480	0	2266.08	High	0	4.834e-08	4.2
	FALSE	High	IPVGPETLGR		FALSE	0.000795145	0	1	1	5	P56480	0	1038.59	High	0	0.0001154	2.36
	FALSE	High	VLDSGAPIKIPVGPETLGR		FALSE	5.71753e-08	0	1	1	6	P56480	1	1919.1	High	0	1.817e-07	4.24
	FALSE	High	VLDSGAPIK		FALSE	0.00358005	0	1	1	3	P56480	0	899.52	High	0	0.0007541	1.73
	FALSE	High	VVDLLAPYAK		FALSE	0.000864222	0	1	1	6	P56480	0	1088.64	High	0	0.0001281	2.25
	FALSE	High	VALVYGQMNEPPGAR		FALSE	5.78676e-07	0	1	1	7	P56480	0	1601.81	High	0	0.000519	2.71
	FALSE	High	TIAMDGTEGLVR		FALSE	5.52398e-05	0	1	1	7	P56480	0	1262.64	High	0	9.76e-06	2.8
	FALSE	High	FTQAGSEVSALLGR		FALSE	3.83603e-06	0	1	1	7	P56480	0	1435.75	High	0	3.173e-07	3.4
	FALSE	High	AHGGYSVFAGVGER		FALSE	1.20287e-07	0	1	1	6	P56480	0	1406.68	High	0	2.002e-09	3.83
	FALSE	High	ILQDYK		FALSE	0.181979	0.00714066	1	1	3	P56480	0	779.43	High	0.004298	0.1338	1.49
FALSE	High	Master Protein	P35700	Peroxiredoxin-1 OS=Mus musculus OX=10090 GN=Prdx1 PE=1 SV=1	0	FALSE	117.718	74	14	149	12	1	199	22.2	8.12	528.68	14
	Checked	Confidence	Sequence	Modifications	Contaminant	Qvality PEP	Qvality q-value	# Protein Groups	# Proteins	# PSMs	Master Protein Accessions	# Missed Cleavages	Theo. MH+ [Da]	Confidence (by Search Engine): Sequest HT	Percolator q-Value (by Search Engine): Sequest HT	Percolator PEP (by Search Engine): Sequest HT	XCorr (by Search Engine): Sequest HT
	FALSE	High	QITINDLPVGR		FALSE	0.000159105	0	2	6	22	P35700; O08807	0	1225.69	High	0	0.0001143	2.94
	FALSE	High	QGGLGPMNIPLISDPKR		FALSE	7.01411e-07	0	1	4	7	P35700	1	1792.97	High	0	2.906e-07	4.5
	FALSE	High	IGYPAPNFK		FALSE	0.00263368	0	1	5	12	P35700	0	1006.54	High	0	0.0005119	2.12
	FALSE	High	LVQAFQFTDK		FALSE	0.000703989	0	1	4	9	P35700	0	1196.63	High	0	0.0001976	2.88
	FALSE	High	TIAQDYGVLK		FALSE	0.000677432	0	1	5	11	P35700	0	1107.6	High	0	9.458e-05	2.83
	FALSE	High	ADEGISFR		FALSE	0.0119389	0	1	4	7	P35700	0	894.432	High	0	0.003551	2.22
	FALSE	High	ATAVMPDGQFK		FALSE	0.000141764	0	1	5	6	P35700	0	1164.57	High	0	4.366e-05	2.49
	FALSE	High	KLNCQVIGASVDSHFCHLAWINTPK	2xCarbamidomethyl [C4; C16]	FALSE	9.38954e-11	0	1	5	5	P35700	1	2895.44	High	0	2.687e-13	7.74
	FALSE	High	HGEVCPAGWKPGSDTIKPDVNK	1xCarbamidomethyl [C5]	FALSE	9.43669e-13	0	1	2	36	P35700	0	2392.17	High	0	5.219e-12	7.79
	FALSE	High	KQGGLGPMNIPLISDPK		FALSE	3.62664e-08	0	1	4	15	P35700	1	1764.97	High	0	4.333e-09	3.59
	FALSE	High	KQGGLGPMNIPLISDPKR		FALSE	2.97292e-08	0	1	4	13	P35700	2	1921.07	High	0	4.061e-08	4.25
	FALSE	High	DISLSEYK		FALSE	0.0178943	0.000165094	1	5	5	P35700	0	954.478	High	4.259e-05	0.00564	1.79
	FALSE	High	SVDEIIR		FALSE	0.0526877	0.000789967	1	4	5	P35700	0	831.457	High	0.0002454	0.02203	1.23
	FALSE	High	GLFIIDDK		FALSE	0.0576979	0.000937875	2	6	7	P35700; O08807	0	920.509	High	0.0008559	0.049	2.15
FALSE	High	Master Protein	Q5FW97	Enolase 1, alpha non-neuron OS=Mus musculus OX=10090 GN=EG433182 PE=1 SV=1	0	FALSE	109.073	36	19	142	19	1	434	47.1	6.8	336.13	19
	Checked	Confidence	Sequence	Modifications	Contaminant	Qvality PEP	Qvality q-value	# Protein Groups	# Proteins	# PSMs	Master Protein Accessions	# Missed Cleavages	Theo. MH+ [Da]	Confidence (by Search Engine): Sequest HT	Percolator q-Value (by Search Engine): Sequest HT	Percolator PEP (by Search Engine): Sequest HT	XCorr (by Search Engine): Sequest HT
	FALSE	High	LMIEMDGTENK		FALSE	8.06375e-05	0	1	5	9	Q5FW97	0	1280.59	High	0	6.668e-06	3.21
	FALSE	High	IGAEVYHNLK		FALSE	0.000244474	0	1	4	14	Q5FW97	0	1143.62	High	0	5.607e-05	3.56
	FALSE	High	VNQIGSVTESIQACK	1xCarbamidomethyl [C14]	FALSE	5.35822e-07	0	1	5	34	Q5FW97	0	1633.82	High	0	3.831e-07	4.75
	FALSE	High	VNVVEQEK		FALSE	0.00765127	0	1	5	2	Q5FW97	0	944.505	High	0	0.001937	2.61
	FALSE	High	VNVVEQEKIDK		FALSE	0.00165052	0	1	5	2	Q5FW97	1	1300.71	High	0	0.0002872	2.89
	FALSE	High	SCNCLLLK	2xCarbamidomethyl [C2; C4]	FALSE	0.00612148	0	1	2	8	Q5FW97	0	1007.5	High	0	0.003464	2.35
	FALSE	High	SGKYDLDFK		FALSE	0.000558935	0	1	2	11	Q5FW97	1	1072.53	High	0	0.0002857	3.62
	FALSE	High	TIAPALVSK		FALSE	0.00404231	0	1	3	9	Q5FW97	0	899.556	High	0	0.003708	1.89
	FALSE	High	DATNVGDEGGFAPNILENK		FALSE	2.13003e-08	0	1	3	11	Q5FW97	0	1960.92	High	0	8.256e-09	4.37
	FALSE	High	IDKLMIEMDGTENK		FALSE	3.14206e-05	0	1	5	1	Q5FW97	1	1636.79	High	0	2.055e-06	2.59
	FALSE	High	IEEELGSK		FALSE	0.0119389	0	1	2	5	Q5FW97	0	904.462	High	0	0.003541	2.51
	FALSE	High	KVNVVEQEKIDK		FALSE	0.00293626	0	1	3	1	Q5FW97	2	1428.81	High	0	0.0005867	2.12
	FALSE	High	LAQSNGWGVMVSHR		FALSE	7.97377e-07	0	1	5	9	Q5FW97	0	1541.76	High	0	2.104e-08	3.71
	FALSE	High	GNPTVEVDLYTAK		FALSE	4.82811e-05	0	1	14	8	Q5FW97	0	1406.72	High	0	7.186e-06	3.6
	FALSE	High	GVSQAVEHINK		FALSE	0.00035006	0	1	3	7	Q5FW97	0	1181.63	High	0	5.448e-05	3.08
	FALSE	High	EALELLK		FALSE	0.0378534	0.000326395	1	2	6	Q5FW97	0	815.487	High	8.428e-05	0.01448	1.97
	FALSE	High	YDLDFK		FALSE	0.0805967	0.00198332	1	9	7	Q5FW97	0	800.383	High	0.00523	0.1602	1.49
	FALSE	High	EIFDSR		FALSE	0.118696	0.00314747	1	5	7	Q5FW97	0	766.373	High	0.00116	0.06238	1.61
	FALSE	High	YNQILR		FALSE	0.139593	0.00489779	1	2	8	Q5FW97	0	806.452	High	0.006309	0.1871	1.76
FALSE	High	Master Protein	P09103	Protein disulfide-isomerase OS=Mus musculus OX=10090 GN=P4hb PE=1 SV=2	0	FALSE	106.422	37	18	103	18	1	509	57	4.88	277.75	18
	Checked	Confidence	Sequence	Modifications	Contaminant	Qvality PEP	Qvality q-value	# Protein Groups	# Proteins	# PSMs	Master Protein Accessions	# Missed Cleavages	Theo. MH+ [Da]	Confidence (by Search Engine): Sequest HT	Percolator q-Value (by Search Engine): Sequest HT	Percolator PEP (by Search Engine): Sequest HT	XCorr (by Search Engine): Sequest HT
	FALSE	High	NNFEGEITK		FALSE	0.00205193	0	1	13	6	P09103	0	1051.51	High	0	0.001135	2.39
	FALSE	High	MDSTANEVEAVK		FALSE	6.91368e-05	0	1	14	5	P09103	0	1293.6	High	0	5.633e-06	3.67
	FALSE	High	QLAPIWDK		FALSE	0.00636025	0	1	13	7	P09103	0	970.536	High	0	0.002333	2.8
	FALSE	High	LITLEEEMTK		FALSE	0.00125318	0	1	11	2	P09103	0	1206.63	High	0	0.0002038	1.45
	FALSE	High	LGETYKDHENIIIAK		FALSE	1.93167e-06	0	1	13	13	P09103	1	1743.93	High	0	6.36e-08	4.36
	FALSE	High	IKPHLMSQEVPEDWDKQPVK		FALSE	3.4453e-08	0	1	12	7	P09103	1	2404.23	High	0	5.617e-10	4.79
	FALSE	High	VHSFPTLK		FALSE	0.00880133	0	1	14	4	P09103	0	928.525	High	0	0.002314	2.42
	FALSE	High	VLVGANFEEVAFDEKK		FALSE	1.33177e-06	0	1	13	4	P09103	1	1794.93	High	0	4.006e-08	3.69
	FALSE	High	VDATEESDLAQQYGVR		FALSE	6.58886e-09	0	1	13	6	P09103	0	1780.83	High	0	4.205e-09	3.87
	FALSE	High	YKPESDELTAEK		FALSE	5.21425e-05	0	1	13	3	P09103	0	1409.68	High	0	3.847e-06	3.55
	FALSE	High	YQLDKDGVVLFK		FALSE	5.3497e-05	0	1	13	8	P09103	1	1424.78	High	0	3.998e-06	3.4
	FALSE	High	SNFEEALAAHK		FALSE	0.000313916	0	1	14	10	P09103	0	1216.6	High	0	3.625e-05	2.75
	FALSE	High	TVIDYNGER		FALSE	0.00284384	0	1	14	6	P09103	0	1066.52	High	0	0.000875	2.16
	FALSE	High	THILLFLPK		FALSE	0.00181692	0	1	13	7	P09103	0	1081.68	High	0	0.0003589	2.59
	FALSE	High	KSNFEEALAAHK		FALSE	0.000100279	0	1	14	3	P09103	1	1344.69	High	0	8.689e-06	3.46
	FALSE	High	LKAEGSEIR		FALSE	0.0358065	0.000165094	1	13	3	P09103	1	1002.56	High	4.259e-05	0.01348	2.56
	FALSE	High	IFGGEIK		FALSE	0.0397666	0.000326395	1	13	2	P09103	0	763.435	High	8.428e-05	0.0155	1.85
	FALSE	High	LLDFIK		FALSE	0.114729	0.00270354	1	14	14	P09103	0	748.46	High	0.0009683	0.05992	2.25
FALSE	High	Master Protein	P27773	Protein disulfide-isomerase A3 OS=Mus musculus OX=10090 GN=Pdia3 PE=1 SV=2	0	FALSE	104.184	44	19	100	19	1	505	56.6	6.21	251.54	19
	Checked	Confidence	Sequence	Modifications	Contaminant	Qvality PEP	Qvality q-value	# Protein Groups	# Proteins	# PSMs	Master Protein Accessions	# Missed Cleavages	Theo. MH+ [Da]	Confidence (by Search Engine): Sequest HT	Percolator q-Value (by Search Engine): Sequest HT	Percolator PEP (by Search Engine): Sequest HT	XCorr (by Search Engine): Sequest HT
	FALSE	High	MDATANDVPSPYEVK		FALSE	2.14204e-07	0	1	1	10	P27773	0	1636.75	High	0	2.142e-08	2.96
	FALSE	High	QAGPASVPLR		FALSE	0.00103405	0	1	1	7	P27773	0	995.563	High	0	0.003052	2.52
	FALSE	High	QAGPASVPLRTEEEFKK		FALSE	0.0111341	0	1	1	3	P27773	2	1887	High	0	0.003118	2.85
	FALSE	High	LNFAVASR		FALSE	0.0120913	0	1	1	4	P27773	0	877.489	High	4.259e-05	0.006031	2.22
	FALSE	High	VDCTANTNTCNK	2xCarbamidomethyl [C3; C10]	FALSE	1.94256e-05	0	1	2	3	P27773	0	1397.58	High	0	1.126e-06	3.51
	FALSE	High	YGVSGYPTLK		FALSE	0.000467109	0	1	2	6	P27773	0	1084.57	High	0	0.0001321	2.48
	FALSE	High	TADGIVSHLK		FALSE	0.000520885	0	1	1	1	P27773	0	1040.57	High	0	6.818e-05	1.04
	FALSE	High	SEPIPESNEGPVK		FALSE	0.000111826	0	1	1	6	P27773	0	1382.68	High	0	1.027e-05	2.22
	FALSE	High	EATNPPIIQEEKPK		FALSE	1.10493e-05	0	1	1	6	P27773	0	1593.85	High	0	3.078e-06	2.79
	FALSE	High	FISDKDASVVGFFR		FALSE	4.01528e-07	0	1	1	8	P27773	1	1587.82	High	0	8.985e-09	3.23
	FALSE	High	FVMQEEFSR		FALSE	0.00355723	0	1	1	4	P27773	0	1172.54	High	0	0.001337	2.42
	FALSE	High	FAHTNIESLVK		FALSE	0.000741023	0	1	1	7	P27773	0	1258.68	High	0	0.0003967	3.49
	FALSE	High	DGEEAGAYDGPR		FALSE	1.40977e-05	0	1	2	7	P27773	0	1236.51	High	0	8.389e-06	3.6
	FALSE	High	DLFSDGHSEFLK		FALSE	5.74062e-05	0	1	1	10	P27773	0	1394.66	High	0	4.339e-06	3.17
	FALSE	High	EYDDNGEGITIFRPLHLANKFEDK		FALSE	0.00489614	0	1	1	1	P27773	1	2821.38	High	0	0.001109	2.6
	FALSE	High	LAPEYEAAATR		FALSE	0.000363786	0	1	2	6	P27773	0	1191.6	High	0	6.253e-05	2.6
	FALSE	High	GFPTIYFSPANK		FALSE	6.08162e-05	0	1	1	3	P27773	0	1341.68	High	0	8.088e-06	2.84
	FALSE	High	LSKDPNIVIAK		FALSE	0.0332425	0.000165094	1	1	7	P27773	1	1197.72	High	0.0003615	0.03085	2.62
	FALSE	High	GSNYWR		FALSE	0.20311	0.0079687	1	1	1	P27773	0	782.358	High	0.003898	0.1255	1.11
FALSE	High	Master Protein	Q571M2	MKIAA4025 protein (Fragment) OS=Mus musculus OX=10090 GN=Hspa4 PE=2 SV=1	0	FALSE	102.9	29	20	53	19	1	930	103.2	5.88	143.12	20
	Checked	Confidence	Sequence	Modifications	Contaminant	Qvality PEP	Qvality q-value	# Protein Groups	# Proteins	# PSMs	Master Protein Accessions	# Missed Cleavages	Theo. MH+ [Da]	Confidence (by Search Engine): Sequest HT	Percolator q-Value (by Search Engine): Sequest HT	Percolator PEP (by Search Engine): Sequest HT	XCorr (by Search Engine): Sequest HT
	FALSE	High	NAVEEYVYEMR		FALSE	0.000176293	0	1	4	1	Q571M2	0	1402.63	High	0	1.755e-05	3.13
	FALSE	High	MQVDQEEPHTEEQQQQPQTPAENKAESEEMETSQAGSK		FALSE	8.14783e-10	0	1	3	1	Q571M2	1	4313.87	High	0	3.965e-12	6.7
	FALSE	High	QSLTVDPVVK		FALSE	0.000921413	0	1	4	5	Q571M2	0	1085.62	High	0	0.0003133	1.93
	FALSE	High	QDLPALEEKPR		FALSE	0.000755407	0	1	5	1	Q571M2	0	1295.7	High	0	0.0001078	3.18
	FALSE	High	LKETAESVLK		FALSE	0.00652454	0	1	5	1	Q571M2	1	1117.65	High	0	0.001597	2.33
	FALSE	High	VLATAFDTTLGGR		FALSE	1.95505e-05	0	1	5	7	Q571M2	0	1321.71	High	0	2.406e-05	3.72
	FALSE	High	VEPPKEEPK		FALSE	0.00277199	0	1	4	4	Q571M2	1	1052.56	High	0	0.0005454	2.13
	FALSE	High	VTYMEEER		FALSE	0.0093198	0	1	5	2	Q571M2	0	1056.47	High	0	0.003891	1.99
	FALSE	High	WNSPAEEGLSDCEVFPK	1xCarbamidomethyl [C12]	FALSE	7.15033e-07	0	1	4	2	Q571M2	0	1964.87	High	0	1.838e-08	3.89
	FALSE	High	STNEAMEWMNSK		FALSE	0.00013296	0	1	4	1	Q571M2	0	1427.59	High	0	1.244e-05	2.74
	FALSE	High	ELSTTLNADEAVTR		FALSE	5.01747e-05	0	1	4	2	Q571M2	0	1519.76	High	0	3.669e-06	2.74
	FALSE	High	GCALQCAILSPAFK	2xCarbamidomethyl [C2; C6]	FALSE	4.22328e-06	0	2	8	6	Q571M2; Q61699	0	1535.77	High	0	2.069e-07	3.5
	FALSE	High	FQESEERPK		FALSE	0.00231729	0	1	4	3	Q571M2	0	1149.55	High	0	0.0004373	2.17
	FALSE	High	AFSDPFVEAEK		FALSE	0.000166408	0	1	5	5	Q571M2	0	1239.59	High	0	3.924e-05	2.58
	FALSE	High	AGGIETIANEYSDR		FALSE	1.89487e-06	0	1	5	4	Q571M2	0	1495.7	High	0	6.195e-08	3.99
	FALSE	High	HAEQNGPVDGQGDNPGSQAAEHGADTAVPSDGDK		FALSE	2.16091e-10	0	1	4	3	Q571M2	0	3328.43	High	0	1.016e-09	6.02
	FALSE	High	LFEELGK		FALSE	0.0376205	0.000326395	1	4	2	Q571M2	0	835.456	High	8.428e-05	0.01442	2.14
	FALSE	High	FVSEDDRNTFTLK		FALSE	0.0455165	0.000789967	1	4	1	Q571M2	1	1571.77	High	0.0002454	0.01833	1.44
	FALSE	High	DKLSGEYEK		FALSE	0.0960379	0.00226412	1	4	1	Q571M2	1	1068.52	High	0.0008223	0.0475	2.1
	FALSE	High	VEPPLR		FALSE	0.108376	0.00255966	1	4	1	Q571M2	0	710.42	High	0.0009314	0.05578	1.27
FALSE	High	Master Protein	Q0VG47	Heterogeneous nuclear ribonucleoprotein A3 OS=Mus musculus OX=10090 GN=Hnrnpa3 PE=2 SV=1	0	FALSE	95.805	32	13	68	11	1	357	37.1	8.31	209.51	13
	Checked	Confidence	Sequence	Modifications	Contaminant	Qvality PEP	Qvality q-value	# Protein Groups	# Proteins	# PSMs	Master Protein Accessions	# Missed Cleavages	Theo. MH+ [Da]	Confidence (by Search Engine): Sequest HT	Percolator q-Value (by Search Engine): Sequest HT	Percolator PEP (by Search Engine): Sequest HT	XCorr (by Search Engine): Sequest HT
	FALSE	High	MEGHDPKEPEQLR	1xAcetyl [N-Term]	FALSE	1.00361e-05	0	1	3	5	Q0VG47	1	1607.75	High	0	5.671e-06	4.12
	FALSE	High	MEGHDPKEPEQLRK	1xAcetyl [N-Term]	FALSE	0.000116959	0	1	3	8	Q0VG47	2	1735.84	High	0	9.989e-05	3.23
	FALSE	High	YHTINGHNCEVK	1xCarbamidomethyl [C9]	FALSE	0.000146382	0	1	10	4	Q0VG47	0	1471.67	High	0	1.396e-05	5.12
	FALSE	High	YHTINGHNCEVKK	1xCarbamidomethyl [C9]	FALSE	7.32436e-05	0	1	10	4	Q0VG47	1	1599.77	High	0	2.027e-05	3.67
	FALSE	High	WGTLTDCVVMR	1xCarbamidomethyl [C7]	FALSE	0.000262336	0	1	7	5	Q0VG47	0	1337.63	High	0	2.901e-05	2.97
	FALSE	High	SSGSPYGGGYGSGGGSGGYGSR		FALSE	7.59895e-11	0	1	9	5	Q0VG47	0	1910.79	High	0	1.471e-12	5.39
	FALSE	High	EDTEEYNLR		FALSE	0.00130228	0	1	9	2	Q0VG47	0	1168.51	High	0	0.000213	2.38
	FALSE	High	EDSVKPGAHLTVK		FALSE	0.000204302	0	1	9	3	Q0VG47	0	1380.75	High	0	2.116e-05	3.12
	FALSE	High	IFVGGIKEDTEEYNLR		FALSE	6.37596e-08	0	1	9	9	Q0VG47	1	1882.95	High	0	5.054e-07	3.73
	FALSE	High	KIFVGGIK		FALSE	0.014621	0	3	20	15	Q0VG47; O88569; Q3UK83	1	861.556	High	4.259e-05	0.007371	2.63
	FALSE	High	IETIEVMEDR		FALSE	0.000611408	0	1	9	9	Q0VG47	0	1234.6	High	0	0.0002165	2.94
	FALSE	High	GFAFVTFDDHDTVDK		FALSE	1.27332e-06	0	1	9	4	Q0VG47	0	1713.78	High	0	5.42e-08	3.55
	FALSE	High	LFVGGIK		FALSE	0.0810727	0.00198332	3	20	15	Q0VG47; O88569; Q3UK83	0	733.461	High	0.000671	0.04151	1.84
FALSE	High	Master Protein	Q9D8N0	Elongation factor 1-gamma OS=Mus musculus OX=10090 GN=Eef1g PE=1 SV=3	0	FALSE	92.113	39	16	75	16	1	437	50	6.74	170.63	16
	Checked	Confidence	Sequence	Modifications	Contaminant	Qvality PEP	Qvality q-value	# Protein Groups	# Proteins	# PSMs	Master Protein Accessions	# Missed Cleavages	Theo. MH+ [Da]	Confidence (by Search Engine): Sequest HT	Percolator q-Value (by Search Engine): Sequest HT	Percolator PEP (by Search Engine): Sequest HT	XCorr (by Search Engine): Sequest HT
	FALSE	High	QAFPNTNR		FALSE	0.0046821	0	1	2	4	Q9D8N0	0	947.469	High	4.259e-05	0.005669	2.5
	FALSE	High	QATENAKEEVKR		FALSE	2.96588e-05	0	1	2	4	Q9D8N0	2	1402.73	High	0	1.911e-06	3.9
	FALSE	High	ILGLLDTHLK		FALSE	0.000438107	0	1	2	8	Q9D8N0	0	1122.69	High	0	0.0005228	2.98
	FALSE	High	VLSAPPHFHFGQTNR		FALSE	9.41282e-06	0	1	1	6	Q9D8N0	0	1707.87	High	0	3.944e-05	3.04
	FALSE	High	STFVLDEFKR		FALSE	0.000643574	0	1	2	4	Q9D8N0	1	1241.65	High	0	0.0004653	2.45
	FALSE	High	EYFSWEGTFQHVGK		FALSE	1.40977e-05	0	1	2	5	Q9D8N0	0	1714.79	High	0	8.6e-07	3.5
	FALSE	High	ALIAAQYSGAQVR		FALSE	2.92809e-05	0	1	1	6	Q9D8N0	0	1347.74	High	0	3.741e-06	3.69
	FALSE	High	AKDPFAHLPK		FALSE	0.000473136	0	1	2	6	Q9D8N0	1	1123.63	High	0	8.051e-05	2.27
	FALSE	High	KAAAPAPEEEMDECEQALAAEPK	1xCarbamidomethyl [C14]	FALSE	1.14182e-06	0	1	2	7	Q9D8N0	1	2485.12	High	0	3.299e-08	4.68
	FALSE	High	KLDPGSEETQTLVR		FALSE	1.62461e-06	0	1	2	6	Q9D8N0	1	1572.82	High	0	7.397e-06	4.8
	FALSE	High	QVLEPSFR		FALSE	0.0336572	0.000165094	1	2	1	Q9D8N0	0	975.526	High	4.259e-05	0.01247	2.28
	FALSE	High	AILGEVK		FALSE	0.0360286	0.000165094	1	2	5	Q9D8N0	0	729.451	High	0.0002454	0.01802	1.58
	FALSE	High	MAQFDAK		FALSE	0.0235934	0.000165094	1	2	2	Q9D8N0	0	810.381	High	8.428e-05	0.01552	1.66
	FALSE	High	TFLVGER		FALSE	0.0570049	0.000937875	1	2	6	Q9D8N0	0	821.452	High	0.0005186	0.03438	1.86
	FALSE	High	TPEFLR		FALSE	0.150758	0.00562226	1	1	4	Q9D8N0	0	762.414	High	0.003752	0.1199	1.65
	FALSE	High	FAESQPK		FALSE	0.160918	0.00601392	1	2	1	Q9D8N0	0	806.404	High	0.002468	0.093	1.68
FALSE	High	Master Protein	P06745	Glucose-6-phosphate isomerase OS=Mus musculus OX=10090 GN=Gpi PE=1 SV=4	0	FALSE	91.759	42	18	60	18	1	558	62.7	8.13	147.7	18
	Checked	Confidence	Sequence	Modifications	Contaminant	Qvality PEP	Qvality q-value	# Protein Groups	# Proteins	# PSMs	Master Protein Accessions	# Missed Cleavages	Theo. MH+ [Da]	Confidence (by Search Engine): Sequest HT	Percolator q-Value (by Search Engine): Sequest HT	Percolator PEP (by Search Engine): Sequest HT	XCorr (by Search Engine): Sequest HT
	FALSE	High	MIPCDFLIPVQTQHPIRK	1xCarbamidomethyl [C4]	FALSE	0.014621	0	1	3	1	P06745	1	2193.17	High	0	0.004362	3.18
	FALSE	High	LRELFEADPER		FALSE	0.0114931	0	1	5	2	P06745	1	1374.7	High	0	0.003235	3.16
	FALSE	High	VDHQTGPIVWGEPGTNGQHAFYQLIHQGTK		FALSE	2.98969e-07	0	1	1	2	P06745	0	3315.63	High	0	6.22e-09	6.28
	FALSE	High	VFEGNRPTNSIVFTK		FALSE	0.00717908	0	1	2	4	P06745	0	1708.9	High	0.000126	0.01605	2.13
	FALSE	High	VWFVSNIDGTHIAK		FALSE	2.7839e-06	0	1	3	6	P06745	0	1586.83	High	0	1.002e-07	3.76
	FALSE	High	SNTPIKVDGK		FALSE	0.0078988	0	1	2	2	P06745	1	1058.58	High	0	0.002027	2.38
	FALSE	High	TFTTQETITNAETAK		FALSE	8.12223e-06	0	1	3	3	P06745	0	1655.81	High	0	8.498e-07	3.35
	FALSE	High	ELFEADPER		FALSE	0.00727115	0	1	5	4	P06745	0	1105.52	High	0	0.001818	2.18
	FALSE	High	FNNFSLNLNTNHGHILVDYSK		FALSE	8.34636e-08	0	1	5	2	P06745	0	2447.21	High	0	1.268e-09	5.19
	FALSE	High	FAAYFQQGDMESNGK		FALSE	9.84491e-06	0	1	1	3	P06745	0	1692.73	High	0	4.826e-07	3.27
	FALSE	High	KIEPELEGSSAVTSHDSSTNGLISFIK		FALSE	6.79816e-08	0	1	2	8	P06745	1	2846.44	High	0	7.603e-08	5.08
	FALSE	High	HFVALSTNTAK		FALSE	4.0639e-06	0	1	3	6	P06745	0	1188.64	High	0	1.21e-06	3.38
	FALSE	High	EWFLEAAK		FALSE	0.033037	0.000165094	1	3	1	P06745	0	993.504	High	4.259e-05	0.01226	1.34
	FALSE	High	AVLHVALR		FALSE	0.0156736	0.000165094	1	4	3	P06745	0	878.557	High	4.259e-05	0.004781	2.07
	FALSE	High	INYTENR		FALSE	0.01723	0.000165094	1	3	1	P06745	0	909.442	High	4.259e-05	0.005394	1.53
	FALSE	High	DVMPEVNR		FALSE	0.0251174	0.000165094	1	3	5	P06745	0	959.461	High	0.0002825	0.0267	1.26
	FALSE	High	DNMFSGSK		FALSE	0.0417723	0.000648813	1	4	3	P06745	0	885.377	High	0.0002454	0.02179	1.57
	FALSE	High	LLEWHR		FALSE	0.0922136	0.00213359	1	5	4	P06745	0	853.468	High	0.0007864	0.04531	1.86
FALSE	High	Master Protein	P68040	Receptor of activated protein C kinase 1 OS=Mus musculus OX=10090 GN=Rack1 PE=1 SV=3	0	FALSE	90.966	50	15	76	15	1	317	35.1	7.69	215.77	15
	Checked	Confidence	Sequence	Modifications	Contaminant	Qvality PEP	Qvality q-value	# Protein Groups	# Proteins	# PSMs	Master Protein Accessions	# Missed Cleavages	Theo. MH+ [Da]	Confidence (by Search Engine): Sequest HT	Percolator q-Value (by Search Engine): Sequest HT	Percolator PEP (by Search Engine): Sequest HT	XCorr (by Search Engine): Sequest HT
	FALSE	High	QEVISTSSK		FALSE	0.00358005	0	1	1	1	P68040	0	978.51	High	0	0.0007521	1.76
	FALSE	High	IIVDELKQEVISTSSK		FALSE	6.70626e-07	0	1	1	6	P68040	1	1789	High	0	1.703e-08	3.8
	FALSE	High	LWDLTTGTTTR		FALSE	0.000202997	0	1	1	7	P68040	0	1264.65	High	0	0.001329	2.59
	FALSE	High	LWNTLGVCK	1xCarbamidomethyl [C8]	FALSE	0.00342336	0	1	1	3	P68040	0	1090.57	High	0	0.001191	2.13
	FALSE	High	YTVQDESHSEWVSCVR	1xCarbamidomethyl [C14]	FALSE	9.66497e-07	0	1	1	7	P68040	0	1981.87	High	0	5.349e-08	3.93
	FALSE	High	YWLCAATGPSIK	1xCarbamidomethyl [C4]	FALSE	4.5574e-05	0	1	1	4	P68040	0	1366.68	High	0	1.075e-05	2.39
	FALSE	High	VWQVTIGTR		FALSE	0.00364937	0	1	1	6	P68040	0	1059.59	High	0	0.0007719	1.88
	FALSE	High	VWNLANCK	1xCarbamidomethyl [C7]	FALSE	0.00863494	0	1	1	4	P68040	0	1004.5	High	4.259e-05	0.006956	2.09
	FALSE	High	TNHIGHTGYLNTVTVSPDGSLCASGGK	1xCarbamidomethyl [C22]	FALSE	6.90759e-12	0	1	1	8	P68040	0	2743.31	High	0	1.208e-13	7.83
	FALSE	High	DVLSVAFSSDNR		FALSE	0.000120769	0	1	1	6	P68040	0	1309.64	High	0	1.098e-05	3.03
	FALSE	High	FSPNSSNPIIVSCGWDK	1xCarbamidomethyl [C13]	FALSE	8.83521e-07	0	1	1	6	P68040	0	1907.9	High	0	7.257e-08	4.18
	FALSE	High	DETNYGIPQR		FALSE	0.00225872	0	1	1	5	P68040	0	1192.56	High	0	0.0005833	2.82
	FALSE	High	IWDLEGK		FALSE	0.0234461	0.000165094	1	1	7	P68040	0	860.451	High	0.0002454	0.01685	1.65
	FALSE	High	IIVDELK		FALSE	0.0380876	0.000326395	1	1	4	P68040	0	829.503	High	0.0006323	0.0396	1.84
	FALSE	High	TIIMWK		FALSE	0.140366	0.00489779	1	1	2	P68040	0	791.448	High	0.001837	0.07756	1.67
FALSE	High	Master Protein	Q9CZN7	Serine hydroxymethyltransferase, mitochondrial OS=Mus musculus OX=10090 GN=Shmt2 PE=1 SV=1	0	FALSE	90.702	41	19	69	19	1	504	55.7	8.47	172.21	19
	Checked	Confidence	Sequence	Modifications	Contaminant	Qvality PEP	Qvality q-value	# Protein Groups	# Proteins	# PSMs	Master Protein Accessions	# Missed Cleavages	Theo. MH+ [Da]	Confidence (by Search Engine): Sequest HT	Percolator q-Value (by Search Engine): Sequest HT	Percolator PEP (by Search Engine): Sequest HT	XCorr (by Search Engine): Sequest HT
	FALSE	High	NAQAMADALLK		FALSE	0.000108298	0	1	1	6	Q9CZN7	0	1145.6	High	0	9.624e-06	3.53
	FALSE	High	QQVEQFAR		FALSE	0.00755443	0	1	1	2	Q9CZN7	0	1005.51	High	0	0.001909	2.47
	FALSE	High	LIIAGTSAYAR		FALSE	0.00026915	0	1	1	4	Q9CZN7	0	1135.65	High	0	5.581e-05	2.68
	FALSE	High	IMGLDLPDGGHLTHGYMSDVKR		FALSE	0.00518571	0	1	1	1	Q9CZN7	1	2412.18	High	0	0.001195	2.84
	FALSE	High	IMGLDLPDGGHLTHGYMSDVK		FALSE	8.7295e-08	0	1	1	3	Q9CZN7	0	2256.08	High	0	1.34e-09	4.74
	FALSE	High	LGAPALTSR		FALSE	0.00278978	0	1	1	6	Q9CZN7	0	885.515	High	0	0.0005513	2.11
	FALSE	High	VLELVSITANK		FALSE	0.000345601	0	1	1	7	Q9CZN7	0	1186.7	High	0	6.328e-05	2.95
	FALSE	High	YADVVTTTTHK		FALSE	0.000167479	0	1	1	4	Q9CZN7	0	1235.63	High	0	7.843e-05	2.71
	FALSE	High	SAITPGGLR		FALSE	0.00396555	0	1	1	3	Q9CZN7	0	871.5	High	0.0008559	0.05301	2.22
	FALSE	High	EYSLQVLR		FALSE	0.0134664	0	1	1	4	Q9CZN7	0	1007.55	High	4.259e-05	0.007923	1.95
	FALSE	High	AALEALGSCLNNK	1xCarbamidomethyl [C9]	FALSE	7.1447e-06	0	1	1	9	Q9CZN7	0	1360.69	High	0	4.432e-06	3.52
	FALSE	High	AHLLADMAHISGLVAAK		FALSE	3.10694e-07	0	1	1	1	Q9CZN7	0	1717.94	High	0	6.5e-09	5.72
	FALSE	High	GYSLVSGGTDTHLVLVDLRPK		FALSE	5.93709e-07	0	1	1	4	Q9CZN7	0	2227.21	High	0	5.466e-08	4.58
	FALSE	High	GLELIASENFCSR	1xCarbamidomethyl [C11]	FALSE	8.59768e-05	0	1	1	1	Q9CZN7	0	1495.72	High	0	7.197e-06	2.55
	FALSE	High	GFPMPGFDER		FALSE	0.00673585	0	1	1	5	Q9CZN7	0	1152.51	High	0	0.002964	1.91
	FALSE	High	SFLLKDPETSQR		FALSE	0.0154768	0.000165094	1	1	3	Q9CZN7	1	1420.74	High	4.259e-05	0.004709	2.54
	FALSE	High	SGLIFYR		FALSE	0.0504926	0.000789967	1	1	1	Q9CZN7	0	855.472	High	0.0002454	0.0209	2.23
	FALSE	High	LIDYAR		FALSE	0.0943818	0.00226412	1	1	4	Q9CZN7	0	750.414	High	0.007858	0.2319	1.45
	FALSE	High	YSEGYPGKR		FALSE	0.222723	0.00906919	1	1	1	Q9CZN7	1	1056.51	High	0.004733	0.1416	1.98
FALSE	High	Master Protein	Q3TFG3	Uncharacterized protein OS=Mus musculus OX=10090 GN=Eif4a1 PE=2 SV=1	0	FALSE	89.977	41	16	65	16	1	406	46.2	5.48	189.7	16
	Checked	Confidence	Sequence	Modifications	Contaminant	Qvality PEP	Qvality q-value	# Protein Groups	# Proteins	# PSMs	Master Protein Accessions	# Missed Cleavages	Theo. MH+ [Da]	Confidence (by Search Engine): Sequest HT	Percolator q-Value (by Search Engine): Sequest HT	Percolator PEP (by Search Engine): Sequest HT	XCorr (by Search Engine): Sequest HT
	FALSE	High	RKVDWLTEK		FALSE	0.0114204	0	1	15	2	Q3TFG3	2	1174.66	High	0	0.003201	3.4
	FALSE	High	QFYINVER		FALSE	0.0100584	0	1	11	4	Q3TFG3	0	1068.55	High	0	0.004145	2.2
	FALSE	High	LQMEAPHIIVGTPGR		FALSE	4.19629e-06	0	1	9	9	Q3TFG3	0	1618.87	High	0	3.359e-06	4.27
	FALSE	High	VLITTDLLAR		FALSE	0.000921413	0	1	10	7	Q3TFG3	0	1114.68	High	0	0.0002462	2.8
	FALSE	High	VVMALGDYMGASCHACIGGTNVR	2xCarbamidomethyl [C13; C16]	FALSE	3.13431e-10	0	1	8	5	Q3TFG3	0	2439.1	High	0	6.573e-12	6.43
	FALSE	High	DFTVSAMHGDMDQK		FALSE	5.31979e-06	0	1	7	3	Q3TFG3	0	1581.67	High	0	2.406e-07	3.15
	FALSE	High	ATQALVLAPTR		FALSE	0.000847767	0	1	7	4	Q3TFG3	0	1140.67	High	0	0.0004066	2.81
	FALSE	High	KGVAINMVTEEDKR		FALSE	5.97528e-07	0	1	7	6	Q3TFG3	2	1589.83	High	0	2.11e-08	3.41
	FALSE	High	GYDVIAQAQSGTGK		FALSE	1.1933e-05	0	1	11	4	Q3TFG3	0	1394.69	High	0	6.131e-07	3.08
	FALSE	High	KVDWLTEK		FALSE	0.00722497	0	1	15	1	Q3TFG3	1	1018.56	High	0	0.001813	1.83
	FALSE	High	GVAINMVTEEDKR		FALSE	0.000104211	0	1	7	2	Q3TFG3	1	1461.74	High	0	4.705e-05	2.27
	FALSE	High	GIYAYGFEKPSAIQQR		FALSE	7.43661e-08	0	1	18	7	Q3TFG3	0	1827.94	High	0	4.884e-09	4.43
	FALSE	High	KEELTLEGIR		FALSE	0.0175591	0.000165094	1	7	1	Q3TFG3	1	1187.66	High	4.259e-05	0.005492	2.41
	FALSE	High	VFDMLNR		FALSE	0.0218835	0.000165094	1	13	4	Q3TFG3	0	894.45	High	0.0004403	0.03307	1.69
	FALSE	High	ELAQQIQK		FALSE	0.0158729	0.000165094	1	11	3	Q3TFG3	0	957.536	High	4.259e-05	0.007399	2.22
	FALSE	High	AIIPCIK	1xCarbamidomethyl [C5]	FALSE	0.0364767	0.000326395	1	13	6	Q3TFG3	0	814.486	High	8.428e-05	0.01385	1.39
FALSE	High	Master Protein	Q3UBK2	Uncharacterized protein OS=Mus musculus OX=10090 PE=2 SV=1	0	FALSE	87.867	50	12	59	10	1	215	24.9	5.74	158.25	12
	Checked	Confidence	Sequence	Modifications	Contaminant	Qvality PEP	Qvality q-value	# Protein Groups	# Proteins	# PSMs	Master Protein Accessions	# Missed Cleavages	Theo. MH+ [Da]	Confidence (by Search Engine): Sequest HT	Percolator q-Value (by Search Engine): Sequest HT	Percolator PEP (by Search Engine): Sequest HT	XCorr (by Search Engine): Sequest HT
	FALSE	High	MSSYAFFVQTCR	1xCarbamidomethyl [C11]	FALSE	5.52398e-05	0	2	17	3	P30681; Q3UBK2	0	1496.67	High	0	6.094e-06	3.1
	FALSE	High	LGEMWNNTAADDKQPYEK		FALSE	4.71706e-08	0	1	10	4	Q3UBK2	1	2109.95	High	0	1.021e-09	4.57
	FALSE	High	IKGEHPGLSIGDVAK		FALSE	3.37167e-05	0	1	9	10	Q3UBK2	1	1520.84	High	0	8.551e-06	3.6
	FALSE	High	RPPSAFFLFCSEYRPK	1xCarbamidomethyl [C10]	FALSE	4.03792e-06	0	1	9	3	Q3UBK2	0	2002	High	0	5.253e-07	4.49
	FALSE	High	KLGEMWNNTAADDKQPYEK		FALSE	1.70455e-10	0	1	10	6	Q3UBK2	2	2238.05	High	0	4.291e-12	6.65
	FALSE	High	KHPDASVNFSEFSK		FALSE	6.29472e-08	0	1	13	8	Q3UBK2	1	1592.77	High	0	1.435e-06	3.98
	FALSE	High	GEHPGLSIGDVAK		FALSE	2.87231e-05	0	1	9	4	Q3UBK2	0	1279.66	High	0	1.839e-06	2.55
	FALSE	High	GKFEDMAK		FALSE	0.010252	0	1	13	3	Q3UBK2	1	925.445	High	0	0.002807	2.27
	FALSE	High	FKDPNAPK		FALSE	0.01723	0.000165094	1	12	3	Q3UBK2	1	916.489	High	4.259e-05	0.01196	2.49
	FALSE	High	TYIPPKGETK		FALSE	0.0367028	0.000326395	1	12	8	Q3UBK2	1	1133.62	High	0.0005186	0.03448	2.41
	FALSE	High	FEDMAK		FALSE	0.0620241	0.000937875	1	13	1	Q3UBK2	0	740.328	High	0.0002825	0.02716	1.29
	FALSE	High	DIAAYR		FALSE	0.062774	0.000937875	2	15	6	P30681; Q3UBK2	0	708.368	High	0.0018	0.07653	1.65
FALSE	High	Master Protein	A0A1B0GSX0	L-lactate dehydrogenase OS=Mus musculus OX=10090 GN=Ldha PE=1 SV=1	0	FALSE	87.802	36	15	106	15	1	361	39.7	8.35	270.64	15
	Checked	Confidence	Sequence	Modifications	Contaminant	Qvality PEP	Qvality q-value	# Protein Groups	# Proteins	# PSMs	Master Protein Accessions	# Missed Cleavages	Theo. MH+ [Da]	Confidence (by Search Engine): Sequest HT	Percolator q-Value (by Search Engine): Sequest HT	Percolator PEP (by Search Engine): Sequest HT	XCorr (by Search Engine): Sequest HT
	FALSE	High	QVVDSAYEVIK		FALSE	0.000216437	0	1	9	8	A0A1B0GSX0	0	1250.66	High	0	2.28e-05	2.94
	FALSE	High	LKGEMMDLQHGSLFLK		FALSE	4.53904e-08	0	1	14	10	A0A1B0GSX0	1	1846.96	High	0	1.695e-09	5.05
	FALSE	High	LVIITAGAR		FALSE	0.00627965	0	1	19	9	A0A1B0GSX0	0	913.583	High	0	0.002459	2.17
	FALSE	High	VIGSGCNLDSAR	1xCarbamidomethyl [C6]	FALSE	4.13951e-05	0	1	18	9	A0A1B0GSX0	0	1248.6	High	0	2.888e-06	2.76
	FALSE	High	VHPISTMIK		FALSE	0.00202583	0	1	9	9	A0A1B0GSX0	0	1025.58	High	0	0.0003701	2.49
	FALSE	High	VTLTPEEEAR		FALSE	0.000577138	0	1	9	7	A0A1B0GSX0	0	1144.58	High	0	0.0004766	2.76
	FALSE	High	SLNPELGTDADKEQWK		FALSE	6.28977e-07	0	1	10	7	A0A1B0GSX0	1	1830.89	High	0	1.571e-08	4.82
	FALSE	High	RVHPISTMIK		FALSE	0.000100924	0	1	9	7	A0A1B0GSX0	1	1181.68	High	0	4.528e-05	4.43
	FALSE	High	SADTLWGIQK		FALSE	0.000191615	0	1	9	6	A0A1B0GSX0	0	1118.58	High	0	0.0001429	3.54
	FALSE	High	DYCVTANSK	1xCarbamidomethyl [C3]	FALSE	0.00447738	0	1	13	4	A0A1B0GSX0	0	1057.46	High	4.259e-05	0.008443	2.05
	FALSE	High	FIIPNIVK		FALSE	0.0137246	0	1	11	8	A0A1B0GSX0	0	943.598	High	4.259e-05	0.01128	1.26
	FALSE	High	GEMMDLQHGSLFLK		FALSE	1.83653e-07	0	1	15	7	A0A1B0GSX0	0	1605.78	High	0	3.395e-09	4.78
	FALSE	High	YLMGER		FALSE	0.0801232	0.00198332	1	11	4	A0A1B0GSX0	0	768.371	High	0.002468	0.09459	1.34
	FALSE	High	NVNIFK		FALSE	0.118696	0.00314747	1	11	4	A0A1B0GSX0	0	734.42	High	0.001388	0.06687	1.68
	FALSE	High	LNLVQR		FALSE	0.118696	0.00314747	1	16	7	A0A1B0GSX0	0	742.457	High	0.007433	0.2105	2.25
FALSE	High	Master Protein	B2MWM9	Calreticulin OS=Mus musculus OX=10090 GN=Calr PE=1 SV=1	0	FALSE	87.131	33	15	107	15	1	416	48	4.49	211.77	15
	Checked	Confidence	Sequence	Modifications	Contaminant	Qvality PEP	Qvality q-value	# Protein Groups	# Proteins	# PSMs	Master Protein Accessions	# Missed Cleavages	Theo. MH+ [Da]	Confidence (by Search Engine): Sequest HT	Percolator q-Value (by Search Engine): Sequest HT	Percolator PEP (by Search Engine): Sequest HT	XCorr (by Search Engine): Sequest HT
	FALSE	High	QIDNPDYK		FALSE	0.0124806	0	1	2	4	B2MWM9	0	992.468	High	0	0.003849	1.95
	FALSE	High	IKDPDAAKPEDWDER		FALSE	3.79013e-07	0	1	2	10	B2MWM9	1	1784.84	High	0	1.477e-08	4.03
	FALSE	High	VHVIFNYK		FALSE	0.00549231	0	1	2	4	B2MWM9	0	1019.57	High	0	0.001654	2.71
	FALSE	High	FYGDLEKDK		FALSE	0.00147081	0	1	2	9	B2MWM9	1	1114.54	High	0	0.00075	2.06
	FALSE	High	EQFLDGDAWTNR		FALSE	0.000373235	0	1	2	5	B2MWM9	0	1451.65	High	0	0.0001468	2.2
	FALSE	High	AKIDDPTDSKPEDWDKPEHIPDPDAK		FALSE	2.42146e-08	0	1	2	12	B2MWM9	1	2959.4	High	0	2.711e-10	5.28
	FALSE	High	HEQNIDCGGGYVK	1xCarbamidomethyl [C7]	FALSE	5.46659e-08	0	1	2	6	B2MWM9	0	1476.65	High	0	1.344e-09	4.75
	FALSE	High	IDDPTDSKPEDWDKPEHIPDPDAK		FALSE	1.92084e-07	0	1	2	13	B2MWM9	0	2760.26	High	0	1.126e-07	4.06
	FALSE	High	LFPSGLDQK		FALSE	0.00348966	0	1	2	11	B2MWM9	0	1004.54	High	4.259e-05	0.005168	1.87
	FALSE	High	KVHVIFNYK		FALSE	0.0137246	0	1	2	10	B2MWM9	1	1147.66	High	0.0008223	0.04593	3.31
	FALSE	High	GQTLVVQFTVK		FALSE	0.00270195	0	1	2	1	B2MWM9	0	1219.7	High	0	0.0005292	2.53
	FALSE	High	FEPFSNK		FALSE	0.0249607	0.000165094	1	2	7	B2MWM9	0	868.42	High	4.259e-05	0.009958	1.11
	FALSE	High	FYALSAK		FALSE	0.0405077	0.000488096	1	2	7	B2MWM9	0	799.435	High	0.0002454	0.02029	1.44
	FALSE	High	FVLSSGK		FALSE	0.0469296	0.000789967	1	2	7	B2MWM9	0	737.419	High	0.0002454	0.02163	2.08
	FALSE	High	NVLINK		FALSE	0.165317	0.00601392	1	2	1	B2MWM9	0	700.435	High	0.002504	0.09611	1.39
FALSE	High	Master Protein	Q03265	ATP synthase subunit alpha, mitochondrial OS=Mus musculus OX=10090 GN=Atp5f1a PE=1 SV=1	0	FALSE	85.244	35	19	113	19	1	553	59.7	9.19	288.4	19
	Checked	Confidence	Sequence	Modifications	Contaminant	Qvality PEP	Qvality q-value	# Protein Groups	# Proteins	# PSMs	Master Protein Accessions	# Missed Cleavages	Theo. MH+ [Da]	Confidence (by Search Engine): Sequest HT	Percolator q-Value (by Search Engine): Sequest HT	Percolator PEP (by Search Engine): Sequest HT	XCorr (by Search Engine): Sequest HT
	FALSE	High	QMSLLLR		FALSE	0.0120913	0	1	3	8	Q03265	0	860.502	High	0.0002454	0.02277	2.05
	FALSE	High	NVQAEEMVEFSSGLK		FALSE	4.5319e-06	0	1	2	4	Q03265	0	1667.79	High	0	1.837e-07	3.08
	FALSE	High	ILGADTSVDLEETGR		FALSE	6.83651e-07	0	1	3	10	Q03265	0	1575.79	High	0	2.172e-08	3.41
	FALSE	High	LYCIYVAIGQK	1xCarbamidomethyl [C3]	FALSE	0.000380482	0	1	2	2	Q03265	0	1327.71	High	0	4.593e-05	2.27
	FALSE	High	LTDADAMK		FALSE	0.00644187	0	1	2	3	Q03265	0	864.413	High	0	0.001819	2.2
	FALSE	High	VLSIGDGIAR		FALSE	0.00148026	0	1	2	6	Q03265	0	1000.58	High	0	0.00133	2.23
	FALSE	High	VVDALGNAIDGK		FALSE	5.63126e-05	0	1	2	4	Q03265	0	1171.63	High	0	1.398e-05	2.58
	FALSE	High	STVAQLVK		FALSE	0.0113481	0	1	2	6	Q03265	0	845.509	High	4.259e-05	0.005801	2.43
	FALSE	High	TSIAIDTIINQK		FALSE	4.61621e-05	0	1	2	4	Q03265	0	1316.74	High	0	3.178e-05	3.69
	FALSE	High	TGTAEMSSILEER		FALSE	1.09787e-05	0	1	2	8	Q03265	0	1423.67	High	0	7.065e-07	3.75
	FALSE	High	EAYPGDVFYLHSR		FALSE	8.9997e-06	0	1	2	12	Q03265	0	1553.74	High	0	1.644e-06	2.92
	FALSE	High	AVDSLVPIGR		FALSE	0.000510964	0	1	3	7	Q03265	0	1026.59	High	0	0.0001385	2.69
	FALSE	High	GYLDKLEPSK		FALSE	0.00242346	0	1	2	4	Q03265	1	1149.62	High	0	0.0004638	2.45
	FALSE	High	HALIIYDDLSK		FALSE	3.20563e-06	0	1	2	10	Q03265	0	1287.69	High	0	4.589e-07	3.88
	FALSE	High	GIRPAINVGLSVSR		FALSE	0.00394029	0	1	3	4	Q03265	0	1438.85	High	0	0.0008511	4.32
	FALSE	High	LELAQYR		FALSE	0.0262407	0.000165094	1	3	5	Q03265	0	892.489	High	0.0004008	0.03232	2.1
	FALSE	High	APGIIPR		FALSE	0.0281052	0.000165094	1	2	7	Q03265	0	723.451	High	0.0005562	0.03503	2.31
	FALSE	High	ELIIGDR		FALSE	0.036252	0.000165094	1	3	3	Q03265	0	815.462	High	0.0002454	0.02307	2.09
	FALSE	High	LTELLK		FALSE	0.116698	0.00285072	1	2	6	Q03265	0	716.455	High	0.004151	0.1325	2.3
FALSE	High	Master Protein	P56959	RNA-binding protein FUS OS=Mus musculus OX=10090 GN=Fus PE=1 SV=1	0	FALSE	82.221	16	8	41	8	1	518	52.6	9.36	137.85	8
	Checked	Confidence	Sequence	Modifications	Contaminant	Qvality PEP	Qvality q-value	# Protein Groups	# Proteins	# PSMs	Master Protein Accessions	# Missed Cleavages	Theo. MH+ [Da]	Confidence (by Search Engine): Sequest HT	Percolator q-Value (by Search Engine): Sequest HT	Percolator PEP (by Search Engine): Sequest HT	XCorr (by Search Engine): Sequest HT
	FALSE	High	LKGEATVSFDDPPSAK		FALSE	8.67371e-08	0	1	5	12	P56959	1	1661.84	High	0	1.43e-07	3.8
	FALSE	High	TGQPMINLYTDR		FALSE	9.58776e-05	0	1	5	5	P56959	0	1408.69	High	0	8.24e-06	2.56
	FALSE	High	EFSGNPIK		FALSE	0.00444887	0	1	5	1	P56959	0	891.457	High	0	0.0009859	0.69
	FALSE	High	APKPDGPGGGPGGSHMGGNYGDDR		FALSE	9.39692e-12	0	1	7	8	P56959	0	2252.97	High	0	1.523e-14	7.46
	FALSE	High	APKPDGPGGGPGGSHMGGNYGDDRR		FALSE	4.44906e-07	0	1	7	2	P56959	1	2409.07	High	0	4.642e-07	6.22
	FALSE	High	AAIDWFDGK		FALSE	0.00200006	0	1	8	7	P56959	0	1022.49	High	0	0.000736	2.56
	FALSE	High	CPNPTCENMNFSWR	2xCarbamidomethyl [C1; C6]	FALSE	2.23861e-06	0	1	7	2	P56959	0	1812.73	High	0	7.61e-08	3.06
	FALSE	High	GEATVSFDDPPSAK		FALSE	1.12639e-05	0	1	8	4	P56959	0	1420.66	High	0	5.711e-07	2.34
FALSE	High	Master Protein	Q3TVM2	Uncharacterized protein OS=Mus musculus OX=10090 GN=Aldh2 PE=2 SV=1	0	FALSE	82.047	28	14	61	14	1	519	56.6	7.36	181.5	14
	Checked	Confidence	Sequence	Modifications	Contaminant	Qvality PEP	Qvality q-value	# Protein Groups	# Proteins	# PSMs	Master Protein Accessions	# Missed Cleavages	Theo. MH+ [Da]	Confidence (by Search Engine): Sequest HT	Percolator q-Value (by Search Engine): Sequest HT	Percolator PEP (by Search Engine): Sequest HT	XCorr (by Search Engine): Sequest HT
	FALSE	High	LGPALATGNVVVMK		FALSE	9.6032e-07	0	1	7	8	Q3TVM2	0	1369.79	High	0	5.319e-08	3.91
	FALSE	High	LLCGGGAAADR	1xCarbamidomethyl [C3]	FALSE	0.000223487	0	1	7	2	Q3TVM2	0	1060.52	High	0	2.448e-05	2.19
	FALSE	High	YGLAAAVFTK		FALSE	0.00160878	0	1	8	1	Q3TVM2	0	1040.58	High	0	0.0002765	2.29
	FALSE	High	YYAGWADK		FALSE	0.0089709	0	1	9	1	Q3TVM2	0	973.441	High	0	0.002381	2.1
	FALSE	High	VTLELGGK		FALSE	0.0101226	0	1	12	2	Q3TVM2	0	816.483	High	0	0.002765	1.89
	FALSE	High	VVGNPFDSR		FALSE	0.00243902	0	1	6	6	Q3TVM2	0	990.5	High	0	0.001416	2.3
	FALSE	High	TEQGPQVDETQFK		FALSE	1.687e-05	0	1	6	7	Q3TVM2	0	1506.71	High	0	9.429e-07	3.46
	FALSE	High	TFPTVNPSTGEVICQVAEGNKEDVDK	1xCarbamidomethyl [C14]	FALSE	3.49526e-10	0	1	6	4	Q3TVM2	1	2834.35	High	0	1.374e-12	5.97
	FALSE	High	TIEEVVGR		FALSE	0.00999474	0	1	8	7	Q3TVM2	0	902.494	High	4.259e-05	0.004738	1.85
	FALSE	High	ELGEYGLQAYTEVK		FALSE	1.00361e-05	0	1	7	3	Q3TVM2	0	1599.79	High	0	4.969e-07	3.43
	FALSE	High	AAFQLGSPWR		FALSE	0.000435307	0	1	7	9	Q3TVM2	0	1132.59	High	0	8.494e-05	2.46
	FALSE	High	KTFPTVNPSTGEVICQVAEGNKEDVDK	1xCarbamidomethyl [C15]	FALSE	2.33374e-10	0	1	6	5	Q3TVM2	2	2962.45	High	0	4.624e-11	7.33
	FALSE	High	DGMTIAK		FALSE	0.0369302	0.000326395	1	7	1	Q3TVM2	0	735.371	High	8.428e-05	0.01403	1.87
	FALSE	High	LADLIER		FALSE	0.0433395	0.000789967	1	8	5	Q3TVM2	0	829.478	High	0.0008559	0.0488	2.44
FALSE	High	Master Protein	Q6A0F1	MKIAA0002 protein (Fragment) OS=Mus musculus OX=10090 GN=Cct8 PE=2 SV=1	0	FALSE	81.945	38	18	44	18	1	555	60.2	5.62	114.01	18
	Checked	Confidence	Sequence	Modifications	Contaminant	Qvality PEP	Qvality q-value	# Protein Groups	# Proteins	# PSMs	Master Protein Accessions	# Missed Cleavages	Theo. MH+ [Da]	Confidence (by Search Engine): Sequest HT	Percolator q-Value (by Search Engine): Sequest HT	Percolator PEP (by Search Engine): Sequest HT	XCorr (by Search Engine): Sequest HT
	FALSE	High	LYSVHQEGNK		FALSE	0.000831625	0	1	8	2	Q6A0F1	0	1174.59	High	0	0.0001215	2.81
	FALSE	High	QITSYGETCPGLEQYAIKK	1xCarbamidomethyl [C9]	FALSE	8.65298e-05	0	1	8	1	Q6A0F1	1	2186.08	High	0	7.285e-06	3.62
	FALSE	High	NVGLDIEAEVPAVK		FALSE	1.58223e-05	0	1	7	2	Q6A0F1	0	1453.79	High	0	1.767e-06	3.62
	FALSE	High	LFVTNDAATILR		FALSE	8.76465e-05	0	1	9	3	Q6A0F1	0	1333.75	High	0	7.379e-06	2.41
	FALSE	High	LVPGGGATEIELAK		FALSE	2.0448e-05	0	1	9	8	Q6A0F1	0	1354.76	High	0	1.279e-06	2.56
	FALSE	High	VADIALHYANK		FALSE	0.000144517	0	1	8	2	Q6A0F1	0	1214.65	High	0	1.378e-05	3.56
	FALSE	High	TAYGPNGMNK		FALSE	0.000623278	0	1	7	1	Q6A0F1	0	1052.48	High	0	8.519e-05	2.9
	FALSE	High	DVDEVSSLLR		FALSE	0.00394029	0	1	7	1	Q6A0F1	0	1132.58	High	0	0.0008483	2.22
	FALSE	High	ETEGDVTSVK		FALSE	0.00105412	0	1	7	1	Q6A0F1	0	1064.51	High	0	0.0001635	1.92
	FALSE	High	FAEAFEAIPR		FALSE	0.000517557	0	1	9	2	Q6A0F1	0	1150.59	High	0	0.0001368	2.71
	FALSE	High	AIAGTGANVIVTGGK		FALSE	8.82824e-06	0	1	8	3	Q6A0F1	0	1328.75	High	0	4.473e-07	2.84
	FALSE	High	AVDDGVNTFK		FALSE	0.000440924	0	1	9	4	Q6A0F1	0	1065.52	High	0	0.0001164	2.3
	FALSE	High	HFSGLEEAVYR		FALSE	9.47337e-06	0	1	8	2	Q6A0F1	0	1307.64	High	0	4.599e-07	3.15
	FALSE	High	HEKEDGAISTIVLR		FALSE	0.000302071	0	1	9	1	Q6A0F1	1	1567.84	High	0	3.447e-05	4.37
	FALSE	High	LATNAAVTVLR		FALSE	0.000132111	0	1	7	2	Q6A0F1	0	1128.67	High	0	1.233e-05	2.05
	FALSE	High	GSTDNLMDDIER		FALSE	0.000424288	0	1	9	4	Q6A0F1	0	1365.6	High	0	8.124e-05	2.57
	FALSE	High	GEENLMDAQVK		FALSE	0.000504456	0	1	8	3	Q6A0F1	0	1233.58	High	0	6.533e-05	2.92
	FALSE	High	TVGATALPK		FALSE	0.165317	0.00601392	1	9	2	Q6A0F1	0	857.509	High	0.00939	0.2818	1.68
FALSE	High	Master Protein	Q8BTM8	Filamin-A OS=Mus musculus OX=10090 GN=Flna PE=1 SV=5	0	FALSE	81.705	8	15	21	15	1	2647	281	6.04	60.43	15
	Checked	Confidence	Sequence	Modifications	Contaminant	Qvality PEP	Qvality q-value	# Protein Groups	# Proteins	# PSMs	Master Protein Accessions	# Missed Cleavages	Theo. MH+ [Da]	Confidence (by Search Engine): Sequest HT	Percolator q-Value (by Search Engine): Sequest HT	Percolator PEP (by Search Engine): Sequest HT	XCorr (by Search Engine): Sequest HT
	FALSE	High	LKPGAPLRPK		FALSE	0.0016718	0	1	6	1	Q8BTM8	0	1076.69	High	0	0.000292	2.2
	FALSE	High	IVSPSGAAVPCK	1xCarbamidomethyl [C11]	FALSE	8.06375e-05	0	1	6	2	Q8BTM8	0	1185.63	High	0	6.868e-06	3.11
	FALSE	High	VHGPGIQSGTTNKPNK		FALSE	4.06065e-05	0	1	5	3	Q8BTM8	0	1634.86	High	0	2.822e-06	4.57
	FALSE	High	VEPGLGADNSVVR		FALSE	0.000205616	0	1	6	1	Q8BTM8	0	1312.69	High	0	2.139e-05	2.94
	FALSE	High	YIPVQQGPVGVNVTYGGDHIPK		FALSE	5.16006e-08	0	1	6	3	Q8BTM8	0	2338.22	High	0	6.93e-10	4.31
	FALSE	High	VATVPQHATSGPGPADVSK		FALSE	2.91169e-06	0	1	6	2	Q8BTM8	0	1818.93	High	0	1.062e-07	4.56
	FALSE	High	SPFSVGVSPSLDLSK		FALSE	6.08162e-05	0	1	6	1	Q8BTM8	0	1519.8	High	0	4.67e-06	2.55
	FALSE	High	TPCEEILVK	1xCarbamidomethyl [C3]	FALSE	0.00148977	0	1	6	1	Q8BTM8	0	1088.57	High	0	0.0002512	1.73
	FALSE	High	DVDIIDHHDNTYTVK		FALSE	0.00319084	0	1	6	1	Q8BTM8	0	1784.84	High	0	0.0006541	3.03
	FALSE	High	ALTQTGGPHVK		FALSE	0.000413547	0	1	5	1	Q8BTM8	0	1108.61	High	0	5.085e-05	1.79
	FALSE	High	ANLPQSFQVDTSK		FALSE	0.000163238	0	1	5	1	Q8BTM8	0	1434.72	High	0	1.605e-05	2.29
	FALSE	High	AFGPGLQGGNAGSPAR		FALSE	6.24465e-06	0	1	6	1	Q8BTM8	0	1456.73	High	0	2.733e-07	2.54
	FALSE	High	DGSCGVAYVVQEPGDYEVSVK	1xCarbamidomethyl [C4]	FALSE	4.3643e-07	0	1	6	1	Q8BTM8	0	2258.03	High	0	9.937e-09	3.08
	FALSE	High	AWGPGLEGGIVGK		FALSE	0.00193705	0	1	5	1	Q8BTM8	0	1240.67	High	0	0.0003493	2.68
	FALSE	High	VPVHDVTDASK		FALSE	0.0197907	0.000165094	1	5	1	Q8BTM8	0	1167.6	High	4.259e-05	0.00641	2.87
FALSE	High	Master Protein	P68372	Tubulin beta-4B chain OS=Mus musculus OX=10090 GN=Tubb4b PE=1 SV=1	0	FALSE	75.436	34	14	90	2	1	445	49.8	4.89	213.29	14
	Checked	Confidence	Sequence	Modifications	Contaminant	Qvality PEP	Qvality q-value	# Protein Groups	# Proteins	# PSMs	Master Protein Accessions	# Missed Cleavages	Theo. MH+ [Da]	Confidence (by Search Engine): Sequest HT	Percolator q-Value (by Search Engine): Sequest HT	Percolator PEP (by Search Engine): Sequest HT	XCorr (by Search Engine): Sequest HT
	FALSE	High	NMMAACDPR	1xCarbamidomethyl [C6]	FALSE	0.00531982	0	3	14	8	P99024; P68372; Q3UMM1	0	1065.43	High	0	0.001239	1.54
	FALSE	High	IMNTFSVVPSPK		FALSE	7.37147e-05	0	2	7	11	P99024; P68372	0	1319.7	High	0	9.258e-06	3.23
	FALSE	High	INVYYNEATGGK		FALSE	0.000102884	0	1	2	4	P68372	0	1328.65	High	0	8.978e-06	2.66
	FALSE	High	ISEQFTAMFR		FALSE	0.000455285	0	2	11	9	P99024; P68372	0	1229.6	High	0	0.0001162	3.18
	FALSE	High	YLTVAAVFR		FALSE	0.00428158	0	2	6	3	P99024; P68372	0	1039.59	High	0	0.001392	2.21
	FALSE	High	TAVCDIPPR	1xCarbamidomethyl [C4]	FALSE	0.00153825	0	2	9	10	P99024; P68372	0	1028.52	High	0	0.0002621	2.44
	FALSE	High	EIVHLQAGQCGNQIGAK	1xCarbamidomethyl [C10]	FALSE	6.80351e-09	0	2	7	6	P99024; P68372	0	1822.92	High	0	5.554e-11	3.69
	FALSE	High	FPGQLNADLR		FALSE	0.000276141	0	3	15	17	P99024; P68372; Q3UMM1	0	1130.6	High	0	0.0001149	2.74
	FALSE	High	FPGQLNADLRK		FALSE	2.85395e-05	0	3	15	5	P99024; P68372; Q3UMM1	1	1258.69	High	0	3.58e-06	2.6
	FALSE	High	EVDEQMLNVQNK		FALSE	4.41715e-06	0	2	7	4	P99024; P68372	0	1446.69	High	0	1.292e-05	3.17
	FALSE	High	AVLVDLEPGTMDSVR		FALSE	2.85622e-06	0	1	3	5	P68372	0	1601.82	High	0	1.031e-07	3.74
	FALSE	High	LAVNMVPFPR		FALSE	0.000392875	0	3	14	7	P99024; P68372; Q3UMM1	0	1143.63	High	0	0.0003264	2.8
	FALSE	High	IREEYPDR		FALSE	0.0295413	0.000165094	3	10	3	P99024; P68372; Q3UMM1	1	1077.53	High	4.259e-05	0.01058	2.31
	FALSE	High	GHYTEGAELVDSVLDVVR		FALSE	0.018701	0.000165094	3	9	1	P99024; P68372; Q3UMM1	0	1958.98	High	4.259e-05	0.005965	1.74
FALSE	High	Master Protein	Q58E70	Tpm3 protein OS=Mus musculus OX=10090 GN=Tpm3 PE=2 SV=1	0	FALSE	75.381	48	16	54	4	1	248	29	4.78	129.62	16
	Checked	Confidence	Sequence	Modifications	Contaminant	Qvality PEP	Qvality q-value	# Protein Groups	# Proteins	# PSMs	Master Protein Accessions	# Missed Cleavages	Theo. MH+ [Da]	Confidence (by Search Engine): Sequest HT	Percolator q-Value (by Search Engine): Sequest HT	Percolator PEP (by Search Engine): Sequest HT	XCorr (by Search Engine): Sequest HT
	FALSE	High	MELQEIQLK		FALSE	0.00168254	0	2	29	14	Q58E70; E9Q5J9	0	1131.61	High	0	0.0002935	2.43
	FALSE	High	LVIIEGDLER		FALSE	0.00089236	0	2	11	2	Q58E70; E9Q5J9	0	1156.66	High	0	0.0004619	2.79
	FALSE	High	IQLVEEELDR		FALSE	0.000858702	0	2	35	6	Q58E70; E9Q5J9	0	1243.65	High	0	0.0001687	2.27
	FALSE	High	IQLVEEELDRAQER		FALSE	0.00396555	0	2	35	1	Q58E70; E9Q5J9	1	1727.89	High	0	0.0008525	2.71
	FALSE	High	IQVLQQQADDAEER		FALSE	4.03792e-06	0	1	6	3	Q58E70	0	1642.8	High	0	7.529e-07	2.77
	FALSE	High	YSQKEDKYEEEIK		FALSE	0.000592125	0	2	27	3	Q58E70; E9Q5J9	2	1688.8	High	0	0.0003818	2.76
	FALSE	High	TIDDLEDKLK		FALSE	0.000963682	0	2	5	6	Q58E70; E9Q5J9	1	1189.63	High	0	0.0002187	2.71
	FALSE	High	EQAEAEVASLNR		FALSE	0.000631318	0	1	4	3	Q58E70	0	1316.64	High	0	8.645e-05	2
	FALSE	High	EQAEAEVASLNRR		FALSE	0.00299315	0	1	4	2	Q58E70	1	1472.75	High	0	0.0006039	2.12
	FALSE	High	CTKEEHLCTQR	2xCarbamidomethyl [C1; C8]	FALSE	5.3497e-05	0	2	5	6	Q58E70; E9Q5J9	1	1461.66	High	0	3.998e-06	4.3
	FALSE	High	KIQVLQQQADDAEER		FALSE	7.76575e-06	0	1	6	2	Q58E70	1	1770.9	High	0	3.608e-07	4.49
	FALSE	High	KLVIIEGDLER		FALSE	0.000172934	0	2	11	5	Q58E70; E9Q5J9	1	1284.75	High	0	4.727e-05	3.77
	FALSE	High	LATALQK		FALSE	0.033037	0.000165094	2	34	3	Q58E70; E9Q5J9	0	744.461	High	0.0003615	0.03124	2.76
	FALSE	High	CREMDEQIR	1xCarbamidomethyl [C1]	FALSE	0.0351482	0.000165094	2	6	1	Q58E70; E9Q5J9	1	1236.55	High	4.259e-05	0.01322	2.19
	FALSE	High	EMDEQIR		FALSE	0.0171217	0.000165094	2	6	1	Q58E70; E9Q5J9	0	920.414	High	4.259e-05	0.005327	1.98
	FALSE	High	LMDQNLK		FALSE	0.0686724	0.00124275	2	6	3	Q58E70; E9Q5J9	0	861.45	High	0.0003615	0.03096	1.53
FALSE	High	Master Protein	Q3TL71	Uncharacterized protein OS=Mus musculus OX=10090 GN=Hnrnpk PE=2 SV=1	0	FALSE	74.636	32	15	53	15	1	464	51	5.45	162.2	15
	Checked	Confidence	Sequence	Modifications	Contaminant	Qvality PEP	Qvality q-value	# Protein Groups	# Proteins	# PSMs	Master Protein Accessions	# Missed Cleavages	Theo. MH+ [Da]	Confidence (by Search Engine): Sequest HT	Percolator q-Value (by Search Engine): Sequest HT	Percolator PEP (by Search Engine): Sequest HT	XCorr (by Search Engine): Sequest HT
	FALSE	High	NTDEMVELR		FALSE	0.00412055	0	1	18	2	Q3TL71	0	1106.51	High	0	0.0008939	2.55
	FALSE	High	LLIHQSLAGGIIGVK		FALSE	5.68098e-08	0	1	16	9	Q3TL71	0	1518.94	High	0	2.839e-08	4.6
	FALSE	High	RPAEDMEEEQAFKR		FALSE	1.31051e-10	0	1	16	5	Q3TL71	1	1735.81	High	0	9.005e-11	6.15
	FALSE	High	VVLIGGKPDR		FALSE	0.000494848	0	1	14	7	Q3TL71	0	1053.64	High	0	0.0004767	3.13
	FALSE	High	TDYNASVSVPDSSGPER		FALSE	1.40186e-06	0	1	16	3	Q3TL71	0	1780.8	High	0	7.298e-08	3.46
	FALSE	High	DYDDMSPR		FALSE	0.00980601	0	1	12	1	Q3TL71	0	998.388	High	0	0.002644	2.03
	FALSE	High	DLAGSIIGK		FALSE	0.00295511	0	1	9	5	Q3TL71	0	873.504	High	0	0.001578	2.04
	FALSE	High	IDEPLEGSEDR		FALSE	0.000102226	0	1	10	6	Q3TL71	0	1259.58	High	0	2.185e-05	2.9
	FALSE	High	LFQECCPHSTDR	2xCarbamidomethyl [C5; C6]	FALSE	0.00026915	0	1	15	4	Q3TL71	0	1549.65	High	0	0.0001619	3.32
	FALSE	High	GSDFDCELR	1xCarbamidomethyl [C6]	FALSE	0.00218758	0	1	17	4	Q3TL71	0	1098.45	High	4.259e-05	0.005012	2.72
	FALSE	High	GGDLMAYDRR		FALSE	0.00301236	0	1	11	1	Q3TL71	1	1153.54	High	0	0.0006056	3.18
	FALSE	High	NLPLPPPPPPR		FALSE	0.0189379	0.000165094	1	12	3	Q3TL71	0	1194.7	High	4.259e-05	0.0102	2.7
	FALSE	High	GGDLMAYDR		FALSE	0.0188191	0.000165094	1	11	1	Q3TL71	0	997.441	High	4.259e-05	0.006	1.95
	FALSE	High	ILLQSK		FALSE	0.141925	0.00519101	1	20	2	Q3TL71	0	701.456	High	0.002027	0.07853	1.42
	FALSE	High	VVECIK	1xCarbamidomethyl [C4]	FALSE	0.177219	0.00686329	1	12	1	Q3TL71	0	747.407	High	0.003098	0.1051	1.35
FALSE	High	Master Protein	P63242	Eukaryotic translation initiation factor 5A-1 OS=Mus musculus OX=10090 GN=Eif5a PE=1 SV=2	0	FALSE	74.411	41	9	47	6	1	154	16.8	5.24	152.75	9
	Checked	Confidence	Sequence	Modifications	Contaminant	Qvality PEP	Qvality q-value	# Protein Groups	# Proteins	# PSMs	Master Protein Accessions	# Missed Cleavages	Theo. MH+ [Da]	Confidence (by Search Engine): Sequest HT	Percolator q-Value (by Search Engine): Sequest HT	Percolator PEP (by Search Engine): Sequest HT	XCorr (by Search Engine): Sequest HT
	FALSE	High	IVEMSTSK		FALSE	0.0103831	0	2	5	3	Q66JR8; P63242	0	894.46	High	0	0.004165	1.88
	FALSE	High	LPEGDLGK		FALSE	0.00612148	0	1	3	3	P63242	0	828.446	High	0	0.003094	1.71
	FALSE	High	VHLVGIDIFTGK		FALSE	1.91933e-06	0	2	4	14	Q66JR8; P63242	0	1298.75	High	0	0.003587	3.57
	FALSE	High	YEDICPSTHNMDVPNIK	1xCarbamidomethyl [C5]	FALSE	6.41193e-07	0	1	3	2	P63242	0	2032.91	High	0	1.612e-08	3.58
	FALSE	High	EDLRLPEGDLGK		FALSE	0.000424288	0	1	3	5	P63242	1	1341.7	High	0	6.077e-05	2.72
	FALSE	High	EDLRLPEGDLGKEIEQK		FALSE	1.52612e-08	0	1	3	7	P63242	2	1969.02	High	0	1.52e-10	6.23
	FALSE	High	KYEDICPSTHNMDVPNIK	1xCarbamidomethyl [C6]	FALSE	6.29967e-09	0	1	3	9	P63242	1	2161.01	High	0	8.834e-11	6.32
	FALSE	High	KYEDICPSTHNMDVPNIKR	1xCarbamidomethyl [C6]	FALSE	4.50294e-06	0	1	3	1	P63242	2	2317.11	High	0	1.822e-07	4.45
	FALSE	High	NGFVVLK		FALSE	0.0553065	0.000937875	2	5	3	Q66JR8; P63242	0	776.466	High	0.0002825	0.02422	2.2
FALSE	High	Master Protein	Q5SQB7	MCG68069 OS=Mus musculus OX=10090 GN=Npm1 PE=1 SV=1	0	FALSE	74.2	37	10	52	4	1	292	32.5	4.77	122.05	10
	Checked	Confidence	Sequence	Modifications	Contaminant	Qvality PEP	Qvality q-value	# Protein Groups	# Proteins	# PSMs	Master Protein Accessions	# Missed Cleavages	Theo. MH+ [Da]	Confidence (by Search Engine): Sequest HT	Percolator q-Value (by Search Engine): Sequest HT	Percolator PEP (by Search Engine): Sequest HT	XCorr (by Search Engine): Sequest HT
	FALSE	High	VDNDENEHQLSLR		FALSE	1.04968e-05	0	2	9	5	Q5SQB7; Q3UDA7	0	1568.73	High	0	2.27e-06	4.36
	FALSE	High	ADKDYHFKVDNDENEHQLSLR		FALSE	2.99439e-09	0	2	9	6	Q5SQB7; Q3UDA7	2	2573.2	High	0	9.982e-08	6.06
	FALSE	High	CGSGPVHISGQHLVAVEEDAESEDEDEEDVK	1xCarbamidomethyl [C1]; 1xPhospho [S/D]	FALSE	4.39237e-07	0	2	9	5	Q5SQB7; Q3UDA7	0	3446.42	High	0	1.001e-08	6.9
	FALSE	High	CGSGPVHISGQHLVAVEEDAESEDEDEEDVKLLGMSGK	1xCarbamidomethyl [C1]; 1xPhospho [S/D]	FALSE	9.21065e-11	0	2	9	8	Q5SQB7; Q3UDA7	1	4132.8	High	0	6.192e-12	7.1
	FALSE	High	GPSSVEDIK		FALSE	0.0020129	0	1	6	5	Q5SQB7	0	931.473	High	0	0.0003679	2.64
	FALSE	High	DLKPSTPR		FALSE	0.0277569	0.000165094	1	7	3	Q5SQB7	0	913.51	High	4.259e-05	0.009804	1.73
	FALSE	High	SAPGGGNKVPQKK		FALSE	0.0228657	0.000165094	2	9	2	Q5SQB7; Q3UDA7	2	1267.71	High	4.259e-05	0.007661	1.54
	FALSE	High	VTLATLK		FALSE	0.0495786	0.000789967	2	9	8	Q5SQB7; Q3UDA7	0	745.482	High	0.0007477	0.04335	2.01
	FALSE	High	MQASIEK		FALSE	0.0438743	0.000789967	1	7	3	Q5SQB7	0	806.408	High	0.0002454	0.01805	1.85
	FALSE	High	FINYVK		FALSE	0.115382	0.00285072	1	4	7	Q5SQB7	0	783.44	High	0.003027	0.1008	1.62
FALSE	High	Master Protein	Q3UDA7	Uncharacterized protein (Fragment) OS=Mus musculus OX=10090 GN=Npm1 PE=2 SV=1	0	FALSE	73.875	58	7	35	1	1	200	22.1	4.36	107.29	7
	Checked	Confidence	Sequence	Modifications	Contaminant	Qvality PEP	Qvality q-value	# Protein Groups	# Proteins	# PSMs	Master Protein Accessions	# Missed Cleavages	Theo. MH+ [Da]	Confidence (by Search Engine): Sequest HT	Percolator q-Value (by Search Engine): Sequest HT	Percolator PEP (by Search Engine): Sequest HT	XCorr (by Search Engine): Sequest HT
	FALSE	High	VDNDENEHQLSLR		FALSE	1.04968e-05	0	2	9	5	Q5SQB7; Q3UDA7	0	1568.73	High	0	2.27e-06	4.36
	FALSE	High	ADKDYHFKVDNDENEHQLSLR		FALSE	2.99439e-09	0	2	9	6	Q5SQB7; Q3UDA7	2	2573.2	High	0	9.982e-08	6.06
	FALSE	High	CGSGPVHISGQHLVAVEEDAESEDEDEEDVK	1xCarbamidomethyl [C1]; 1xPhospho [S/D]	FALSE	4.39237e-07	0	2	9	5	Q5SQB7; Q3UDA7	0	3446.42	High	0	1.001e-08	6.9
	FALSE	High	CGSGPVHISGQHLVAVEEDAESEDEDEEDVKLLGMSGK	1xCarbamidomethyl [C1]; 1xPhospho [S/D]	FALSE	9.21065e-11	0	2	9	8	Q5SQB7; Q3UDA7	1	4132.8	High	0	6.192e-12	7.1
	FALSE	High	LDEDDEDDDEDDEDDEDDDDNDFDEEETEEKVPVKK		FALSE	3.69416e-07	0	1	1	1	Q3UDA7	2	4304.59	High	0	8.065e-09	5.74
	FALSE	High	SAPGGGNKVPQKK		FALSE	0.0228657	0.000165094	2	9	2	Q5SQB7; Q3UDA7	2	1267.71	High	4.259e-05	0.007661	1.54
	FALSE	High	VTLATLK		FALSE	0.0495786	0.000789967	2	9	8	Q5SQB7; Q3UDA7	0	745.482	High	0.0007477	0.04335	2.01
FALSE	High	Master Protein	P10605	Cathepsin B OS=Mus musculus OX=10090 GN=Ctsb PE=1 SV=2	0	FALSE	73.722	25	7	40	7	1	339	37.3	5.91	124.85	7
	Checked	Confidence	Sequence	Modifications	Contaminant	Qvality PEP	Qvality q-value	# Protein Groups	# Proteins	# PSMs	Master Protein Accessions	# Missed Cleavages	Theo. MH+ [Da]	Confidence (by Search Engine): Sequest HT	Percolator q-Value (by Search Engine): Sequest HT	Percolator PEP (by Search Engine): Sequest HT	XCorr (by Search Engine): Sequest HT
	FALSE	High	SCEAGYSPSYKEDK	1xCarbamidomethyl [C2]	FALSE	3.50669e-06	0	1	4	6	P10605	1	1620.68	High	0	1.334e-07	4.14
	FALSE	High	SGVYKHEAGDMMGGHAIR		FALSE	3.17227e-09	0	1	4	2	P10605	1	1915.89	High	0	2.143e-11	4.96
	FALSE	High	EIMAEIYK		FALSE	0.0104492	0	1	4	8	P10605	0	996.507	High	0	0.003226	2.29
	FALSE	High	EQWSNCPTIGQIR	1xCarbamidomethyl [C6]	FALSE	4.08677e-05	0	1	3	4	P10605	0	1588.75	High	0	3.697e-06	2.54
	FALSE	High	HFGYTSYSVSNSVK		FALSE	2.13003e-08	0	1	4	5	P10605	0	1575.74	High	0	2.315e-10	4.69
	FALSE	High	HEAGDMMGGHAIR		FALSE	1.58472e-07	0	1	4	3	P10605	0	1381.61	High	0	4.801e-09	4.75
	FALSE	High	GENHCGIESEIVAGIPR	1xCarbamidomethyl [C5]	FALSE	8.68736e-10	0	1	3	12	P10605	0	1837.89	High	0	2.379e-07	4.31
FALSE	High	Master Protein	Q61753	D-3-phosphoglycerate dehydrogenase OS=Mus musculus OX=10090 GN=Phgdh PE=1 SV=3	0	FALSE	73.469	27	11	38	11	1	533	56.5	6.54	98.56	11
	Checked	Confidence	Sequence	Modifications	Contaminant	Qvality PEP	Qvality q-value	# Protein Groups	# Proteins	# PSMs	Master Protein Accessions	# Missed Cleavages	Theo. MH+ [Da]	Confidence (by Search Engine): Sequest HT	Percolator q-Value (by Search Engine): Sequest HT	Percolator PEP (by Search Engine): Sequest HT	XCorr (by Search Engine): Sequest HT
	FALSE	High	QIPQATASMK		FALSE	0.000921413	0	1	3	4	Q61753	0	1074.56	High	4.259e-05	0.009997	1.94
	FALSE	High	QADVNLVNAK		FALSE	0.00119822	0	1	1	4	Q61753	0	1071.58	High	0	0.0004914	2.73
	FALSE	High	ILQDGGLQVVEK		FALSE	4.11306e-05	0	1	1	4	Q61753	0	1298.73	High	0	8.459e-06	2.78
	FALSE	High	VLISDSLDPCCR	2xCarbamidomethyl [C10; C11]	FALSE	7.51463e-05	0	1	1	3	Q61753	0	1434.67	High	0	8.561e-06	3.29
	FALSE	High	VTADVINAAEK		FALSE	0.000283314	0	1	2	4	Q61753	0	1130.61	High	0	3.678e-05	2.71
	FALSE	High	TLGILGLGR		FALSE	0.00414696	0	1	3	3	Q61753	0	899.567	High	0	0.001374	2.45
	FALSE	High	ALQSGQCAGAALDVFTEEPPRDR	1xCarbamidomethyl [C7]	FALSE	3.07218e-09	0	1	1	2	Q61753	1	2488.19	High	0	2.063e-11	4.75
	FALSE	High	ALVDHENVISCPHLGASTK	1xCarbamidomethyl [C11]	FALSE	9.02808e-10	0	1	1	5	Q61753	0	2048.02	High	0	4.487e-12	5.84
	FALSE	High	AGTGVDNVDLEAATR		FALSE	7.87217e-07	0	1	2	2	Q61753	0	1488.73	High	0	4.097e-08	3.36
	FALSE	High	GGIVDEGALLR		FALSE	0.00137956	0	1	1	5	Q61753	0	1099.61	High	0	0.0002717	2.32
	FALSE	High	GTIQVVTQGTSLK		FALSE	5.63126e-05	0	1	1	2	Q61753	0	1331.75	High	0	1.567e-05	3.28
FALSE	High	Master Protein	Q91Z25	Actin-related protein 2/3 complex subunit OS=Mus musculus OX=10090 GN=Arpc1b PE=1 SV=1	0	FALSE	72.127	36	11	36	11	1	376	41.5	8.35	98.14	11
	Checked	Confidence	Sequence	Modifications	Contaminant	Qvality PEP	Qvality q-value	# Protein Groups	# Proteins	# PSMs	Master Protein Accessions	# Missed Cleavages	Theo. MH+ [Da]	Confidence (by Search Engine): Sequest HT	Percolator q-Value (by Search Engine): Sequest HT	Percolator PEP (by Search Engine): Sequest HT	XCorr (by Search Engine): Sequest HT
	FALSE	High	NAYVWTLK		FALSE	0.010252	0	1	5	1	Q91Z25	0	994.536	High	0	0.002802	2.39
	FALSE	High	NSVSQISVLSGGK		FALSE	8.60471e-06	0	1	6	4	Q91Z25	0	1275.69	High	0	4.082e-07	3.55
	FALSE	High	VAWVSHDSTVCLVDADKK	1xCarbamidomethyl [C11]	FALSE	1.86024e-07	0	1	6	3	Q91Z25	1	2030	High	0	3.427e-09	5.39
	FALSE	High	TQIAICPNNHEVHIYEK	1xCarbamidomethyl [C6]	FALSE	8.82824e-06	0	1	6	5	Q91Z25	0	2066.01	High	0	4.207e-07	4.74
	FALSE	High	TWKPTLVILR		FALSE	0.0010609	0	1	5	5	Q91Z25	0	1226.76	High	0	0.0007139	3.35
	FALSE	High	EHNGQVTGIDWAPESNR		FALSE	0.0016718	0	1	5	2	Q91Z25	0	1909.88	High	0	0.000643	2.47
	FALSE	High	EVEERPAPTPWGSK		FALSE	9.83682e-05	0	1	6	3	Q91Z25	0	1582.79	High	0	1.997e-05	2
	FALSE	High	ASSEGGAATGAGLDSLHK		FALSE	7.62981e-08	0	1	5	7	Q91Z25	0	1628.79	High	0	1.484e-09	4.14
	FALSE	High	IFSAYIK		FALSE	0.0145288	0	1	6	2	Q91Z25	0	841.482	High	0	0.004349	1.78
	FALSE	High	SLESALK		FALSE	0.0255929	0.000165094	1	4	3	Q91Z25	0	747.425	High	0.0003615	0.03076	1.96
	FALSE	High	FAVGSGSR		FALSE	0.0486802	0.000789967	1	6	1	Q91Z25	0	780.4	High	0.0002454	0.0199	2.41
FALSE	High	Master Protein	Q3UAG2	6-phosphogluconate dehydrogenase, decarboxylating OS=Mus musculus OX=10090 GN=Pgd PE=2 SV=1	0	FALSE	70.698	31	15	74	15	1	483	53.2	7.23	189.29	15
	Checked	Confidence	Sequence	Modifications	Contaminant	Qvality PEP	Qvality q-value	# Protein Groups	# Proteins	# PSMs	Master Protein Accessions	# Missed Cleavages	Theo. MH+ [Da]	Confidence (by Search Engine): Sequest HT	Percolator q-Value (by Search Engine): Sequest HT	Percolator PEP (by Search Engine): Sequest HT	XCorr (by Search Engine): Sequest HT
	FALSE	High	VDDFLANEAK		FALSE	0.000695023	0	1	4	6	Q3UAG2	0	1121.55	High	0	0.0001048	2.55
	FALSE	High	VGTGEPCCDWVGDEGAGHFVK	2xCarbamidomethyl [C7; C8]	FALSE	7.92904e-08	0	1	4	7	Q3UAG2	0	2276.97	High	0	1.621e-09	4.09
	FALSE	High	YGPSLMPGGNK		FALSE	0.000276141	0	1	4	6	Q3UAG2	0	1120.55	High	0	4.756e-05	2.94
	FALSE	High	VVGAQSLK		FALSE	0.0130466	0	1	4	2	Q3UAG2	0	801.483	High	0	0.003804	1.62
	FALSE	High	SAVDNCQDSWR	1xCarbamidomethyl [C6]	FALSE	7.70984e-05	0	1	3	5	Q3UAG2	0	1337.55	High	0	0.0002001	2.85
	FALSE	High	AIFQAIAAK		FALSE	0.0019124	0	1	4	5	Q3UAG2	0	932.556	High	0	0.000377	2.26
	FALSE	High	AGQAVDDFIEK		FALSE	0.000140858	0	1	4	6	Q3UAG2	0	1192.58	High	0	1.335e-05	2.91
	FALSE	High	CLSSLKEER	1xCarbamidomethyl [C1]	FALSE	0.000656068	0	1	4	5	Q3UAG2	1	1121.56	High	0	0.0001789	2.93
	FALSE	High	HEMLPANLIQAQR		FALSE	4.47768e-07	0	1	3	13	Q3UAG2	0	1520.8	High	0	2.929e-06	4.05
	FALSE	High	GILFVGSGVSGGEEGAR		FALSE	1.20965e-06	0	1	4	10	Q3UAG2	0	1591.81	High	0	4.182e-07	3.65
	FALSE	High	VVQLEGSK		FALSE	0.0177818	0.000165094	1	3	1	Q3UAG2	0	859.488	High	4.259e-05	0.005609	1.54
	FALSE	High	SFLEDIRK		FALSE	0.0288146	0.000165094	1	3	3	Q3UAG2	1	1007.55	High	4.259e-05	0.01031	1.63
	FALSE	High	EAWPHIK		FALSE	0.0504926	0.000789967	1	4	1	Q3UAG2	0	880.468	High	0.0002454	0.02098	0.93
	FALSE	High	RVILLVK		FALSE	0.102335	0.00226412	1	4	1	Q3UAG2	1	840.603	High	0.0008559	0.05153	2.09
	FALSE	High	KSFLEDIR		FALSE	0.121406	0.00359332	1	3	3	Q3UAG2	1	1007.55	High	0.001275	0.06453	1.53
FALSE	High	Master Protein	P08228	Superoxide dismutase [Cu-Zn] OS=Mus musculus OX=10090 GN=Sod1 PE=1 SV=2	0	FALSE	70.003	71	6	31	6	1	154	15.9	6.51	112.67	6
	Checked	Confidence	Sequence	Modifications	Contaminant	Qvality PEP	Qvality q-value	# Protein Groups	# Proteins	# PSMs	Master Protein Accessions	# Missed Cleavages	Theo. MH+ [Da]	Confidence (by Search Engine): Sequest HT	Percolator q-Value (by Search Engine): Sequest HT	Percolator PEP (by Search Engine): Sequest HT	XCorr (by Search Engine): Sequest HT
	FALSE	High	QDDLGKGGNEESTK		FALSE	2.55923e-05	0	1	1	2	P08228	1	1477.68	High	0	1.594e-06	4.65
	FALSE	High	VISLSGEHSIIGR		FALSE	1.84689e-06	0	1	1	6	P08228	0	1367.76	High	0	1.072e-07	3.71
	FALSE	High	ASGEPVVLSGQITGLTEGQHGFHVHQYGDNTQGCTSAGPHFNPHSK	1xCarbamidomethyl [C34]	FALSE	1.88573e-08	0	1	1	6	P08228	0	4841.25	High	0	1.991e-10	8.67
	FALSE	High	DGVANVSIEDR		FALSE	0.000461159	0	1	1	5	P08228	0	1174.57	High	0	0.0001965	3.33
	FALSE	High	HVGDLGNVTAGK		FALSE	1.29805e-06	0	1	1	3	P08228	0	1167.61	High	0	4.458e-08	3.22
	FALSE	High	GDGPVQGTIHFEQK		FALSE	1.75455e-06	0	1	2	9	P08228	0	1512.74	High	0	1.01e-07	4.08
FALSE	High	Master Protein	Q58EU6	MCG13589 OS=Mus musculus OX=10090 GN=Rpl5 PE=1 SV=1	0	FALSE	69.475	38	13	60	13	1	297	34.4	9.77	138.01	13
	Checked	Confidence	Sequence	Modifications	Contaminant	Qvality PEP	Qvality q-value	# Protein Groups	# Proteins	# PSMs	Master Protein Accessions	# Missed Cleavages	Theo. MH+ [Da]	Confidence (by Search Engine): Sequest HT	Percolator q-Value (by Search Engine): Sequest HT	Percolator PEP (by Search Engine): Sequest HT	XCorr (by Search Engine): Sequest HT
	FALSE	High	NNVTPDMMEEMYK		FALSE	0.000118469	0	1	3	5	Q58EU6	0	1601.66	High	0	2.052e-05	2.78
	FALSE	High	NNVTPDMMEEMYKK		FALSE	7.86597e-06	0	1	3	5	Q58EU6	1	1729.76	High	0	2.377e-06	2.8
	FALSE	High	RFPGYDSESK		FALSE	0.000106235	0	1	5	7	Q58EU6	1	1185.55	High	0	9.441e-06	3.51
	FALSE	High	YLMEEDEDAYKK		FALSE	1.16308e-05	0	1	4	10	Q58EU6	1	1533.68	High	0	3.575e-06	2.86
	FALSE	High	EFNAEVHR		FALSE	0.0141658	0	1	5	1	Q58EU6	0	1001.48	High	0	0.004216	1.76
	FALSE	High	EFNAEVHRK		FALSE	0.000858702	0	1	5	2	Q58EU6	1	1129.57	High	0	0.0001272	2.28
	FALSE	High	GAVDGGLSIPHSTK		FALSE	7.42491e-06	0	1	5	7	Q58EU6	0	1338.7	High	0	3.389e-07	3.46
	FALSE	High	HIMGQNVADYMR		FALSE	4.67954e-06	0	1	5	5	Q58EU6	0	1434.66	High	0	1.918e-07	3.04
	FALSE	High	IEGDMIVCAAYAHELPK	1xCarbamidomethyl [C8]	FALSE	6.13051e-07	0	1	4	2	Q58EU6	0	1916.92	High	0	1.515e-08	4.06
	FALSE	High	QFSQYIK		FALSE	0.0282809	0.000165094	1	4	8	Q58EU6	0	913.478	High	4.259e-05	0.01007	2.43
	FALSE	High	ENPVYEK		FALSE	0.0444153	0.000789967	1	3	3	Q58EU6	0	878.425	High	0.003576	0.1139	1.81
	FALSE	High	TDYYAR		FALSE	0.102335	0.00226412	1	3	2	Q58EU6	0	788.357	High	0.001537	0.07088	1.54
	FALSE	High	LVIQDK		FALSE	0.129863	0.00402833	1	3	3	Q58EU6	0	715.435	High	0.003135	0.106	1.59
FALSE	High	Master Protein	P17751	Triosephosphate isomerase OS=Mus musculus OX=10090 GN=Tpi1 PE=1 SV=4	0	FALSE	68.818	36	10	51	10	1	299	32.2	5.74	137.76	10
	Checked	Confidence	Sequence	Modifications	Contaminant	Qvality PEP	Qvality q-value	# Protein Groups	# Proteins	# PSMs	Master Protein Accessions	# Missed Cleavages	Theo. MH+ [Da]	Confidence (by Search Engine): Sequest HT	Percolator q-Value (by Search Engine): Sequest HT	Percolator PEP (by Search Engine): Sequest HT	XCorr (by Search Engine): Sequest HT
	FALSE	High	RHVFGESDELIGQK		FALSE	4.42063e-07	0	1	2	3	P17751	1	1614.82	High	0	1.895e-08	5.87
	FALSE	High	IIYGGSVTGATCK	1xCarbamidomethyl [C12]	FALSE	2.59226e-05	0	1	2	8	P17751	0	1326.67	High	0	3.445e-06	2.5
	FALSE	High	VTNGAFTGEISPGMIK		FALSE	3.00892e-07	0	1	1	3	P17751	0	1621.83	High	0	6.252e-09	3.51
	FALSE	High	SNVNDGVAQSTR		FALSE	7.4666e-05	0	1	2	3	P17751	0	1247.6	High	0	5.22e-05	3.32
	FALSE	High	TATPQQAQEVHEK		FALSE	0.000104211	0	1	2	5	P17751	0	1466.72	High	0	3.269e-05	4.31
	FALSE	High	FFVGGNWK		FALSE	0.0091437	0	1	1	7	P17751	0	954.483	High	0	0.002877	1.98
	FALSE	High	DLGATWVVLGHSER		FALSE	2.01875e-05	0	1	2	2	P17751	0	1539.79	High	0	1.187e-06	3.61
	FALSE	High	HVFGESDELIGQK		FALSE	1.17241e-07	0	1	2	9	P17751	0	1458.72	High	0	2.574e-09	3.61
	FALSE	High	IAVAAQNCYK	1xCarbamidomethyl [C8]	FALSE	0.000607502	0	1	1	8	P17751	0	1137.57	High	0	0.0001269	2.25
	FALSE	High	VVFEQTK		FALSE	0.0390385	0.000326395	1	2	3	P17751	0	850.467	High	0.0002454	0.01757	1.87
FALSE	High	Master Protein	P99024	Tubulin beta-5 chain OS=Mus musculus OX=10090 GN=Tubb5 PE=1 SV=1	0	FALSE	68.724	31	13	86	1	1	444	49.6	4.89	198.98	13
	Checked	Confidence	Sequence	Modifications	Contaminant	Qvality PEP	Qvality q-value	# Protein Groups	# Proteins	# PSMs	Master Protein Accessions	# Missed Cleavages	Theo. MH+ [Da]	Confidence (by Search Engine): Sequest HT	Percolator q-Value (by Search Engine): Sequest HT	Percolator PEP (by Search Engine): Sequest HT	XCorr (by Search Engine): Sequest HT
	FALSE	High	NMMAACDPR	1xCarbamidomethyl [C6]	FALSE	0.00531982	0	3	14	8	P99024; P68372; Q3UMM1	0	1065.43	High	0	0.001239	1.54
	FALSE	High	IMNTFSVVPSPK		FALSE	7.37147e-05	0	2	7	11	P99024; P68372	0	1319.7	High	0	9.258e-06	3.23
	FALSE	High	ISVYYNEATGGK		FALSE	6.16011e-05	0	1	1	5	P99024	0	1301.64	High	0	1.267e-05	3.01
	FALSE	High	ISEQFTAMFR		FALSE	0.000455285	0	2	11	9	P99024; P68372	0	1229.6	High	0	0.0001162	3.18
	FALSE	High	YLTVAAVFR		FALSE	0.00428158	0	2	6	3	P99024; P68372	0	1039.59	High	0	0.001392	2.21
	FALSE	High	TAVCDIPPR	1xCarbamidomethyl [C4]	FALSE	0.00153825	0	2	9	10	P99024; P68372	0	1028.52	High	0	0.0002621	2.44
	FALSE	High	EIVHLQAGQCGNQIGAK	1xCarbamidomethyl [C10]	FALSE	6.80351e-09	0	2	7	6	P99024; P68372	0	1822.92	High	0	5.554e-11	3.69
	FALSE	High	FPGQLNADLR		FALSE	0.000276141	0	3	15	17	P99024; P68372; Q3UMM1	0	1130.6	High	0	0.0001149	2.74
	FALSE	High	FPGQLNADLRK		FALSE	2.85395e-05	0	3	15	5	P99024; P68372; Q3UMM1	1	1258.69	High	0	3.58e-06	2.6
	FALSE	High	EVDEQMLNVQNK		FALSE	4.41715e-06	0	2	7	4	P99024; P68372	0	1446.69	High	0	1.292e-05	3.17
	FALSE	High	LAVNMVPFPR		FALSE	0.000392875	0	3	14	7	P99024; P68372; Q3UMM1	0	1143.63	High	0	0.0003264	2.8
	FALSE	High	IREEYPDR		FALSE	0.0295413	0.000165094	3	10	3	P99024; P68372; Q3UMM1	1	1077.53	High	4.259e-05	0.01058	2.31
	FALSE	High	GHYTEGAELVDSVLDVVR		FALSE	0.018701	0.000165094	3	9	1	P99024; P68372; Q3UMM1	0	1958.98	High	4.259e-05	0.005965	1.74
FALSE	High	Master Protein	Q3T9L1	Coronin OS=Mus musculus OX=10090 GN=Coro1a PE=2 SV=1	0	FALSE	68.506	32	15	75	14	1	461	51	6.48	173.98	15
	Checked	Confidence	Sequence	Modifications	Contaminant	Qvality PEP	Qvality q-value	# Protein Groups	# Proteins	# PSMs	Master Protein Accessions	# Missed Cleavages	Theo. MH+ [Da]	Confidence (by Search Engine): Sequest HT	Percolator q-Value (by Search Engine): Sequest HT	Percolator PEP (by Search Engine): Sequest HT	XCorr (by Search Engine): Sequest HT
	FALSE	High	NLNAIVQK		FALSE	0.00831147	0	1	4	6	Q3T9L1	0	899.531	High	0	0.002461	2.48
	FALSE	High	QVALWDTK		FALSE	0.0147137	0	1	6	3	Q3T9L1	0	960.515	High	4.259e-05	0.005292	1.88
	FALSE	High	ILTTGFSR		FALSE	0.010252	0	1	6	8	Q3T9L1	0	894.504	High	4.259e-05	0.005442	2.01
	FALSE	High	VSQTTWDSGFCAVNPK	1xCarbamidomethyl [C11]	FALSE	1.43021e-07	0	1	9	7	Q3T9L1	0	1796.83	High	0	2.496e-07	3.39
	FALSE	High	DRPHEGTRPVHAVFVSEGK		FALSE	5.85683e-06	0	1	7	7	Q3T9L1	0	2118.08	High	0	2.102e-05	5.41
	FALSE	High	ADQCYEDVR	1xCarbamidomethyl [C4]	FALSE	0.00161911	0	1	9	4	Q3T9L1	0	1155.47	High	0	0.0005453	2.71
	FALSE	High	DGALICTSCR	2xCarbamidomethyl [C6; C9]	FALSE	0.00340154	0	1	7	3	Q3T9L1	0	1152.51	High	0	0.0007037	2.12
	FALSE	High	DAGPLLISLK		FALSE	0.000294424	0	1	4	4	Q3T9L1	0	1026.62	High	0	7.758e-05	2.78
	FALSE	High	ATPEPSGTPSSDTVSR		FALSE	1.60391e-06	0	1	4	7	Q3T9L1	0	1588.74	High	0	5.022e-08	2.42
	FALSE	High	KCEPIAMTVPR	1xCarbamidomethyl [C2]	FALSE	0.000164288	0	1	5	5	Q3T9L1	1	1301.67	High	0	0.0003436	2.5
	FALSE	High	HVFGQPAK		FALSE	0.00233217	0	1	9	5	Q3T9L1	0	883.478	High	0	0.0006458	2.78
	FALSE	High	LDRLEETVQAK		FALSE	0.000656068	0	1	5	11	Q3T9L1	1	1301.71	High	0	9.06e-05	2.95
	FALSE	High	LEETVQAK		FALSE	0.0539822	0.000789967	1	5	1	Q3T9L1	0	917.494	High	0.0002454	0.02284	1.59
	FALSE	High	LEEDVR		FALSE	0.185862	0.00728141	1	5	2	Q3T9L1	0	760.384	High	0.003428	0.1115	1.66
	FALSE	High	GMGYMPK		FALSE	0.192816	0.00741184	2	9	2	Q3T9L1; Q3TEU8	0	783.353	High	0.004444	0.1353	1.11
FALSE	High	Master Protein	P80315	T-complex protein 1 subunit delta OS=Mus musculus OX=10090 GN=Cct4 PE=1 SV=3	0	FALSE	68.098	33	18	42	17	1	539	58	8.02	85.4	18
	Checked	Confidence	Sequence	Modifications	Contaminant	Qvality PEP	Qvality q-value	# Protein Groups	# Proteins	# PSMs	Master Protein Accessions	# Missed Cleavages	Theo. MH+ [Da]	Confidence (by Search Engine): Sequest HT	Percolator q-Value (by Search Engine): Sequest HT	Percolator PEP (by Search Engine): Sequest HT	XCorr (by Search Engine): Sequest HT
	FALSE	High	MIQDGKGDVTITNDGATILK		FALSE	0.00695396	0	1	4	1	P80315	1	2090.08	High	0	0.001719	2.48
	FALSE	High	QMQVLHPAAR		FALSE	0.00456401	0	1	4	3	P80315	0	1150.61	High	0	0.001021	2.38
	FALSE	High	LVIEEAER		FALSE	0.0124806	0	1	4	5	P80315	0	958.52	High	4.259e-05	0.004995	2.21
	FALSE	High	VIDPATATSVDLR		FALSE	2.57569e-05	0	1	4	3	P80315	0	1357.73	High	0	8.472e-06	3.58
	FALSE	High	SIHDALCVIR	1xCarbamidomethyl [C7]	FALSE	0.00348966	0	2	5	6	P80315; P80316	0	1183.63	High	0	0.000728	2.83
	FALSE	High	SGAPTAGPGSR		FALSE	0.000146382	0	1	6	4	P80315	0	957.475	High	0	5.341e-05	2.96
	FALSE	High	TGCNVLLIQK	1xCarbamidomethyl [C3]	FALSE	0.00031191	0	1	4	1	P80315	0	1145.63	High	0	3.597e-05	2.13
	FALSE	High	TLSGMESYCVR	1xCarbamidomethyl [C9]	FALSE	0.000277917	0	1	4	1	P80315	0	1302.58	High	0	3.116e-05	2.16
	FALSE	High	DVEREDIEFICK	1xCarbamidomethyl [C11]	FALSE	0.00552747	0	1	4	1	P80315	1	1552.73	High	0	0.001299	2.92
	FALSE	High	FSNISAAK		FALSE	0.0122455	0	1	7	3	P80315	0	837.446	High	0	0.003659	1.68
	FALSE	High	ETLLNSATTSLNSK		FALSE	0.000119997	0	1	4	1	P80315	0	1478.77	High	0	1.088e-05	2.61
	FALSE	High	AYILNLVK		FALSE	0.014807	0	1	4	2	P80315	0	933.577	High	4.259e-05	0.004976	1.6
	FALSE	High	IDDVVNTR		FALSE	0.0131295	0	1	4	4	P80315	0	931.484	High	8.428e-05	0.01522	2.07
	FALSE	High	GDVTITNDGATILK		FALSE	9.96377e-05	0	1	4	3	P80315	0	1417.75	High	0	8.668e-06	2.74
	FALSE	High	GIHPTIISESFQK		FALSE	6.57332e-06	0	1	4	3	P80315	0	1456.78	High	0	2.916e-07	3.3
	FALSE	High	TTGINVR		FALSE	0.0332425	0.000165094	1	4	1	P80315	0	760.431	High	4.259e-05	0.01236	1.99
	FALSE	High	TVTIVVR		FALSE	0.0322272	0.000165094	1	4	1	P80315	0	787.504	High	4.259e-05	0.01184	1.74
	FALSE	High	MLVELSK		FALSE	0.0520515	0.000789967	1	4	2	P80315	0	819.464	High	0.0007864	0.04437	1.74
FALSE	High	Master Protein	Q3U4U6	T-complex protein 1 subunit gamma OS=Mus musculus OX=10090 GN=Cct3 PE=1 SV=1	0	FALSE	67.87	30	14	40	14	1	545	60.6	6.7	118.64	14
	Checked	Confidence	Sequence	Modifications	Contaminant	Qvality PEP	Qvality q-value	# Protein Groups	# Proteins	# PSMs	Master Protein Accessions	# Missed Cleavages	Theo. MH+ [Da]	Confidence (by Search Engine): Sequest HT	Percolator q-Value (by Search Engine): Sequest HT	Percolator PEP (by Search Engine): Sequest HT	XCorr (by Search Engine): Sequest HT
	FALSE	High	NLQDAMQVCR	1xCarbamidomethyl [C9]	FALSE	0.00071307	0	1	5	2	Q3U4U6	0	1234.57	High	0	0.0001005	2.51
	FALSE	High	MMGHRPVLVLSQNTK	1xAcetyl [N-Term]	FALSE	1.01817e-07	0	1	5	5	Q3U4U6	0	1752.92	High	0	1.675e-09	6.33
	FALSE	High	IVLLDSSLEYK		FALSE	0.000403078	0	1	5	2	Q3U4U6	0	1279.71	High	0	6.107e-05	2.7
	FALSE	High	IVSRPEELREDDVGTGAGLLEIK		FALSE	1.5043e-06	0	1	5	6	Q3U4U6	1	2496.33	High	0	2.5e-07	4.95
	FALSE	High	IPGGIIEDSCVLR	1xCarbamidomethyl [C10]	FALSE	1.20097e-05	0	1	5	3	Q3U4U6	0	1428.75	High	0	6.176e-07	2.89
	FALSE	High	ISTPVDVNNR		FALSE	0.00106771	0	1	6	5	Q3U4U6	0	1114.59	High	0	0.0003614	2.31
	FALSE	High	TLIQNCGASTIR	1xCarbamidomethyl [C6]	FALSE	7.4666e-05	0	1	4	6	Q3U4U6	0	1333.69	High	0	6.03e-06	3.41
	FALSE	High	AMTGVEQWPYR		FALSE	0.000270881	0	1	5	1	Q3U4U6	0	1337.63	High	0	3.003e-05	2.64
	FALSE	High	AVAQALEVIPR		FALSE	0.000131266	0	1	4	5	Q3U4U6	0	1166.69	High	0	2.077e-05	2.07
	FALSE	High	KIGDEYFTFITDCKDPK	1xCarbamidomethyl [C13]	FALSE	4.442e-05	0	1	4	1	Q3U4U6	2	2076.99	High	0	3.15e-06	3.32
	FALSE	High	ANVTAIR		FALSE	0.0347158	0.000165094	1	6	1	Q3U4U6	0	744.436	High	4.259e-05	0.01297	1.56
	FALSE	High	IDDIVSGHKK		FALSE	0.0349314	0.000165094	1	4	1	Q3U4U6	1	1111.61	High	4.259e-05	0.01311	1.82
	FALSE	High	TIADIIR		FALSE	0.0312419	0.000165094	1	5	2	Q3U4U6	0	801.483	High	4.259e-05	0.01139	1.64
	FALSE	High	SMIEISR		FALSE	0.0514226	0.000789967	1	5	1	Q3U4U6	0	835.434	High	0.0002454	0.02138	1.94
FALSE	High	Master Protein	P11983	T-complex protein 1 subunit alpha OS=Mus musculus OX=10090 GN=Tcp1 PE=1 SV=3	0	FALSE	67.696	31	16	44	16	1	556	60.4	6.16	122.5	16
	Checked	Confidence	Sequence	Modifications	Contaminant	Qvality PEP	Qvality q-value	# Protein Groups	# Proteins	# PSMs	Master Protein Accessions	# Missed Cleavages	Theo. MH+ [Da]	Confidence (by Search Engine): Sequest HT	Percolator q-Value (by Search Engine): Sequest HT	Percolator PEP (by Search Engine): Sequest HT	XCorr (by Search Engine): Sequest HT
	FALSE	High	QAGVFEPTIVK		FALSE	0.000258994	0	1	1	3	P11983	0	1188.66	High	0	2.857e-05	2.52
	FALSE	High	LLEVEHPAAK		FALSE	0.00117541	0	1	3	5	P11983	0	1106.62	High	0	0.00244	2.4
	FALSE	High	LGVQVVITDPEKLDQIR		FALSE	7.72828e-08	0	1	1	4	P11983	1	1923.09	High	0	1.894e-09	5.33
	FALSE	High	YFVEAGAMAVR		FALSE	0.00406822	0	1	10	1	P11983	0	1213.6	High	0	0.0008836	2.12
	FALSE	High	YPVNSVNILK		FALSE	0.000241359	0	1	1	5	P11983	0	1146.65	High	0	2.597e-05	2.78
	FALSE	High	WIGLDLVHGKPR		FALSE	1.00361e-05	0	1	2	4	P11983	0	1390.8	High	0	4.946e-07	3.63
	FALSE	High	SQNVMAAASIANIVK		FALSE	1.81171e-06	0	1	2	3	P11983	0	1516.82	High	0	5.857e-08	3.75
	FALSE	High	TSASIILR		FALSE	0.0140764	0	1	9	2	P11983	0	860.52	High	0	0.004182	2.4
	FALSE	High	GANDFMCDEMER	1xCarbamidomethyl [C7]	FALSE	0.000157078	0	1	10	2	P11983	0	1474.54	High	0	1.531e-05	3.63
	FALSE	High	FATEAAITILR		FALSE	0.000339018	0	1	1	1	P11983	0	1205.69	High	0	3.992e-05	3.17
	FALSE	High	AFHNEAQVNPER		FALSE	0.00119822	0	1	2	4	P11983	0	1411.67	High	0	0.0001928	4.35
	FALSE	High	DCLINAAK	1xCarbamidomethyl [C2]	FALSE	0.00800002	0	1	1	4	P11983	0	904.456	High	0	0.002053	1.77
	FALSE	High	IACLDFSLQK	1xCarbamidomethyl [C3]	FALSE	0.000765152	0	1	1	2	P11983	0	1194.62	High	0	0.0001101	2.88
	FALSE	High	SLHDALCVVK	1xCarbamidomethyl [C7]	FALSE	0.0355858	0.000165094	1	10	2	P11983	0	1141.6	High	8.428e-05	0.01371	2.81
	FALSE	High	EQLAIAEFAR		FALSE	0.0460768	0.000789967	1	2	1	P11983	0	1147.61	High	0.0002454	0.01861	1.14
	FALSE	High	IDDLIK		FALSE	0.133534	0.00431917	1	1	1	P11983	0	716.419	High	0.001613	0.07274	1.32
FALSE	High	Master Protein	A0A1S6GWH5	Uncharacterized protein OS=Mus musculus OX=10090 GN=Uba1 PE=2 SV=1	0	FALSE	67.633	17	15	22	15	1	1118	124.2	5.99	60.55	15
	Checked	Confidence	Sequence	Modifications	Contaminant	Qvality PEP	Qvality q-value	# Protein Groups	# Proteins	# PSMs	Master Protein Accessions	# Missed Cleavages	Theo. MH+ [Da]	Confidence (by Search Engine): Sequest HT	Percolator q-Value (by Search Engine): Sequest HT	Percolator PEP (by Search Engine): Sequest HT	XCorr (by Search Engine): Sequest HT
	FALSE	High	NFPNAIEHTLQWAR		FALSE	1.12639e-05	0	1	2	1	A0A1S6GWH5	0	1696.86	High	0	5.713e-07	3.27
	FALSE	High	NIILGGVK		FALSE	0.0096208	0	1	4	1	A0A1S6GWH5	0	813.519	High	0	0.002593	2.23
	FALSE	High	QPAENVNQYLTDSK		FALSE	4.35738e-05	0	1	2	1	A0A1S6GWH5	0	1606.77	High	0	3.089e-06	2.99
	FALSE	High	QMNPYIQVTSHQNR		FALSE	4.36087e-06	0	1	2	1	A0A1S6GWH5	0	1715.83	High	0	1.758e-07	3.56
	FALSE	High	QFLFRPWDVTK		FALSE	0.000416207	0	1	2	1	A0A1S6GWH5	0	1436.77	High	0	5.154e-05	2.72
	FALSE	High	IHVSDQELQSANASVDDSRLEELK		FALSE	9.31486e-09	0	1	2	1	A0A1S6GWH5	1	2683.32	High	0	8.23e-11	6.74
	FALSE	High	LKSDTAAAAVR		FALSE	0.00770015	0	1	2	1	A0A1S6GWH5	1	1102.62	High	0	0.00196	3.63
	FALSE	High	YDGQVAVFGSDFQEK		FALSE	3.75994e-05	0	1	2	1	A0A1S6GWH5	0	1689.78	High	0	2.56e-06	2.98
	FALSE	High	VVQGHQQLDSYK		FALSE	0.00170422	0	1	2	1	A0A1S6GWH5	0	1401.71	High	0	0.0002991	3
	FALSE	High	ATLPSPDKLPGFK		FALSE	0.000135543	0	1	2	3	A0A1S6GWH5	1	1370.77	High	0	1.271e-05	3.98
	FALSE	High	DNPGVVTCLDEAR	1xCarbamidomethyl [C8]	FALSE	2.32456e-05	0	1	2	5	A0A1S6GWH5	0	1445.67	High	0	4.284e-06	2.85
	FALSE	High	AENYDISPADR		FALSE	0.0246504	0.000165094	1	2	2	A0A1S6GWH5	0	1250.56	High	4.259e-05	0.008432	1.89
	FALSE	High	LVVADTR		FALSE	0.0526877	0.000789967	1	4	1	A0A1S6GWH5	0	773.452	High	0.0002454	0.02205	1.74
	FALSE	High	SIPICTLK	1xCarbamidomethyl [C5]	FALSE	0.154084	0.00601392	1	3	1	A0A1S6GWH5	0	931.528	High	0.002397	0.08774	1.8
	FALSE	High	KPLLESGTLGTK		FALSE	0.244969	0.00990615	1	3	1	A0A1S6GWH5	0	1243.73	High	0.00523	0.1597	1.93
FALSE	High	Master Protein	Q3UCD3	Annexin OS=Mus musculus OX=10090 GN=Anxa2 PE=2 SV=1	0	FALSE	67.178	45	13	51	13	1	339	38.6	7.69	142.94	13
	Checked	Confidence	Sequence	Modifications	Contaminant	Qvality PEP	Qvality q-value	# Protein Groups	# Proteins	# PSMs	Master Protein Accessions	# Missed Cleavages	Theo. MH+ [Da]	Confidence (by Search Engine): Sequest HT	Percolator q-Value (by Search Engine): Sequest HT	Percolator PEP (by Search Engine): Sequest HT	XCorr (by Search Engine): Sequest HT
	FALSE	High	RAEDGSVIDYELIDQDAR		FALSE	7.67285e-07	0	1	6	2	Q3UCD3	1	2064.98	High	0	3.612e-08	5.1
	FALSE	High	QDIAFAYQR		FALSE	0.00355723	0	1	5	3	Q3UCD3	0	1111.55	High	0	0.0007464	2.61
	FALSE	High	LSLEGDHSTPPSAYGSVKPYTNFDAER		FALSE	4.66429e-10	0	1	5	5	Q3UCD3	0	2938.39	High	0	8.531e-07	5.81
	FALSE	High	WISIMTER		FALSE	0.00549231	0	1	4	7	Q3UCD3	0	1035.53	High	0	0.001503	1.88
	FALSE	High	SLYYYIQQDTK		FALSE	0.00081579	0	1	5	5	Q3UCD3	0	1421.69	High	0	0.000207	3.05
	FALSE	High	SYSPYDMLESIKK		FALSE	0.000114731	0	1	5	2	Q3UCD3	1	1560.76	High	0	1.032e-05	2.93
	FALSE	High	TPAQYDASELK		FALSE	9.11585e-06	0	1	5	5	Q3UCD3	0	1222.6	High	0	4.728e-07	4.06
	FALSE	High	TDLEKDIISDTSGDFRK		FALSE	9.56437e-10	0	1	7	6	Q3UCD3	2	1939.96	High	0	5.663e-09	5.21
	FALSE	High	ELYDAGVK		FALSE	0.0123234	0	1	5	3	Q3UCD3	0	894.457	High	4.259e-05	0.008783	2.03
	FALSE	High	DALNIETAVK		FALSE	0.000731586	0	1	5	3	Q3UCD3	0	1073.58	High	0	0.0001333	2.63
	FALSE	High	LMVALAK		FALSE	0.030098	0.000165094	1	7	6	Q3UCD3	0	745.464	High	4.259e-05	0.01312	2.11
	FALSE	High	LYDSMK		FALSE	0.0351482	0.000165094	1	5	3	Q3UCD3	0	756.36	High	0.0008559	0.05249	1.68
	FALSE	High	SEVDMLK		FALSE	0.0222993	0.000165094	1	5	1	Q3UCD3	0	821.407	High	4.259e-05	0.00744	1.33
FALSE	High	Master Protein	Q3TE63	Peptidyl-prolyl cis-trans isomerase OS=Mus musculus OX=10090 GN=Ppia PE=2 SV=1	0	FALSE	66.872	41	9	78	9	1	164	17.9	7.9	198.81	9
	Checked	Confidence	Sequence	Modifications	Contaminant	Qvality PEP	Qvality q-value	# Protein Groups	# Proteins	# PSMs	Master Protein Accessions	# Missed Cleavages	Theo. MH+ [Da]	Confidence (by Search Engine): Sequest HT	Percolator q-Value (by Search Engine): Sequest HT	Percolator PEP (by Search Engine): Sequest HT	XCorr (by Search Engine): Sequest HT
	FALSE	High	IIPGFMCQGGDFTR	1xCarbamidomethyl [C7]	FALSE	2.62572e-05	0	1	6	6	Q3TE63	0	1598.75	High	0	1.262e-05	3.27
	FALSE	High	VKEGMNIVEAMER		FALSE	7.43077e-07	0	1	5	15	Q3TE63	1	1505.75	High	0	9.869e-08	4.22
	FALSE	High	VSFELFADK		FALSE	0.0020129	0	1	5	7	Q3TE63	0	1055.54	High	0	0.0003667	2.61
	FALSE	High	VSFELFADKVPK		FALSE	3.64423e-06	0	1	5	11	Q3TE63	1	1379.76	High	0	1.401e-07	3.26
	FALSE	High	SIYGEKFEDENFILK		FALSE	8.78565e-08	0	1	6	13	Q3TE63	1	1831.91	High	0	1.679e-09	4.74
	FALSE	High	EGMNIVEAMER		FALSE	0.00018557	0	1	5	7	Q3TE63	0	1278.58	High	0	3.252e-05	3.8
	FALSE	High	FEDENFILK		FALSE	0.00180532	0	1	6	6	Q3TE63	0	1154.57	High	0	0.0003206	2.32
	FALSE	High	ALSTGEK		FALSE	0.0340769	0.000165094	1	6	4	Q3TE63	0	705.378	High	0.001837	0.07761	1.31
	FALSE	High	TEWLDGK		FALSE	0.0334492	0.000165094	1	6	9	Q3TE63	0	848.415	High	0.0005186	0.03448	1.73
FALSE	High	Master Protein	P10126	Elongation factor 1-alpha 1 OS=Mus musculus OX=10090 GN=Eef1a1 PE=1 SV=3	0	FALSE	66.03	27	14	112	14	1	462	50.1	9.01	294.81	14
	Checked	Confidence	Sequence	Modifications	Contaminant	Qvality PEP	Qvality q-value	# Protein Groups	# Proteins	# PSMs	Master Protein Accessions	# Missed Cleavages	Theo. MH+ [Da]	Confidence (by Search Engine): Sequest HT	Percolator q-Value (by Search Engine): Sequest HT	Percolator PEP (by Search Engine): Sequest HT	XCorr (by Search Engine): Sequest HT
	FALSE	High	MDSTEPPYSQK		FALSE	8.99234e-05	0	1	6	8	P10126	0	1282.56	High	0	7.632e-06	3.25
	FALSE	High	QLIVGVNK		FALSE	0.00577995	0	1	7	5	P10126	0	870.541	High	0	0.001364	2
	FALSE	High	QTVAVGVIK		FALSE	0.00273675	0	1	6	7	P10126	0	914.567	High	0.0005562	0.03611	2.71
	FALSE	High	IGGIGTVPVGR		FALSE	0.000416207	0	1	5	7	P10126	0	1025.61	High	0	0.000136	2.62
	FALSE	High	LPLQDVYK		FALSE	0.0124018	0	1	5	10	P10126	0	975.551	High	4.259e-05	0.005249	2.43
	FALSE	High	STTTGHLIYK		FALSE	0.000224925	0	1	7	7	P10126	0	1120.6	High	0	6.266e-05	3.27
	FALSE	High	THINIVVIGHVDSGK		FALSE	3.03065e-08	0	1	7	26	P10126	0	1588.88	High	0	3.481e-08	4.48
	FALSE	High	EHALLAYTLGVK		FALSE	1.8573e-05	0	1	7	17	P10126	0	1314.74	High	0	0.001689	3.92
	FALSE	High	YYVTIIDAPGHR		FALSE	1.2805e-05	0	1	6	14	P10126	0	1404.73	High	0	6.684e-07	3.05
	FALSE	High	RYEEIVK		FALSE	0.0328327	0.000165094	1	6	2	P10126	1	936.515	High	4.259e-05	0.01209	2.4
	FALSE	High	TIEKFEK		FALSE	0.0340769	0.000165094	1	7	1	P10126	1	894.493	High	4.259e-05	0.01268	1.7
	FALSE	High	KLEDGPK		FALSE	0.0900904	0.00198332	1	5	1	P10126	1	786.436	High	0.0007477	0.04391	1.24
	FALSE	High	EVSTYIK		FALSE	0.123475	0.00388458	1	6	4	P10126	0	839.451	High	0.006017	0.1845	1.6
	FALSE	High	YEEIVK		FALSE	0.151584	0.00591406	1	6	3	P10126	0	780.414	High	0.007892	0.2347	1.95
FALSE	High	Master Protein	P16110	Galectin-3 OS=Mus musculus OX=10090 GN=Lgals3 PE=1 SV=3	0	FALSE	64.77	31	8	60	8	1	264	27.5	8.38	146.66	8
	Checked	Confidence	Sequence	Modifications	Contaminant	Qvality PEP	Qvality q-value	# Protein Groups	# Proteins	# PSMs	Master Protein Accessions	# Missed Cleavages	Theo. MH+ [Da]	Confidence (by Search Engine): Sequest HT	Percolator q-Value (by Search Engine): Sequest HT	Percolator PEP (by Search Engine): Sequest HT	XCorr (by Search Engine): Sequest HT
	FALSE	High	MLITIMGTVKPNANR		FALSE	2.80181e-06	0	1	4	4	P16110	0	1658.91	High	0	1.011e-07	3.62
	FALSE	High	RGNDVAFHFNPR		FALSE	3.12447e-06	0	1	4	5	P16110	1	1429.71	High	0	0.0003379	4.18
	FALSE	High	QSAFPFESGKPFK		FALSE	1.2243e-05	0	1	4	9	P16110	0	1469.74	High	0	6.335e-07	3.32
	FALSE	High	QDNNWGKEER		FALSE	0.000347823	0	1	4	4	P16110	1	1275.57	High	0	4.117e-05	3.29
	FALSE	High	IQVLVEADHFK		FALSE	0.000179716	0	1	3	19	P16110	0	1298.71	High	0	4.053e-05	2.29
	FALSE	High	VAVNDAHLLQYNHR		FALSE	3.76295e-06	0	1	3	13	P16110	0	1649.85	High	0	3.776e-07	4.34
	FALSE	High	GNDVAFHFNPR		FALSE	0.00037085	0	1	4	4	P16110	0	1273.61	High	0	0.0003309	2.42
	FALSE	High	IVLDFR		FALSE	0.153247	0.00601392	1	4	2	P16110	0	762.451	High	0.00747	0.2115	1.4
FALSE	High	Master Protein	P80316	T-complex protein 1 subunit epsilon OS=Mus musculus OX=10090 GN=Cct5 PE=1 SV=1	0	FALSE	63.396	29	15	41	14	1	541	59.6	6.02	86.18	15
	Checked	Confidence	Sequence	Modifications	Contaminant	Qvality PEP	Qvality q-value	# Protein Groups	# Proteins	# PSMs	Master Protein Accessions	# Missed Cleavages	Theo. MH+ [Da]	Confidence (by Search Engine): Sequest HT	Percolator q-Value (by Search Engine): Sequest HT	Percolator PEP (by Search Engine): Sequest HT	XCorr (by Search Engine): Sequest HT
	FALSE	High	QQISLATQMVR		FALSE	0.000204302	0	1	1	2	P80316	0	1274.69	High	0	2.113e-05	2.45
	FALSE	High	LMGLEALK		FALSE	0.00800002	0	1	1	2	P80316	0	874.507	High	0	0.00327	1.85
	FALSE	High	VLVDINNPEPLIQTAK		FALSE	1.28151e-06	0	1	2	2	P80316	0	1763.99	High	0	3.796e-08	3.27
	FALSE	High	SIHDALCVIR	1xCarbamidomethyl [C7]	FALSE	0.00348966	0	2	5	6	P80315; P80316	0	1183.63	High	0	0.000728	2.83
	FALSE	High	TSLGPNGLDK		FALSE	0.000903869	0	1	2	5	P80316	0	1001.53	High	0	0.0002321	2.34
	FALSE	High	ESNPALGIDCLHK	1xCarbamidomethyl [C10]	FALSE	3.35279e-06	0	1	1	2	P80316	0	1453.71	High	0	1.264e-07	4.17
	FALSE	High	HKLDVMSVEDYK		FALSE	8.99234e-05	0	1	1	2	P80316	1	1463.72	High	0	7.6e-06	3.61
	FALSE	High	IADGYEQAAR		FALSE	0.00057345	0	1	2	4	P80316	0	1093.53	High	0	0.0001003	2.68
	FALSE	High	IAILTCPFEPPKPK	1xCarbamidomethyl [C6]	FALSE	2.93042e-06	0	1	1	6	P80316	0	1610.9	High	0	3.925e-07	3
	FALSE	High	IAIQHLDK		FALSE	0.0138117	0	1	2	1	P80316	0	937.547	High	0	0.004067	1.25
	FALSE	High	GVIVDKDFSHPQMPK		FALSE	2.08616e-06	0	1	1	1	P80316	1	1697.87	High	0	7.013e-08	5.72
	FALSE	High	FSELTSEK		FALSE	0.016382	0.000165094	1	1	3	P80316	0	940.462	High	4.259e-05	0.006231	2.29
	FALSE	High	AVTIFIR		FALSE	0.0570049	0.000937875	1	1	1	P80316	0	819.509	High	0.0002825	0.0244	2.19
	FALSE	High	LMVELSK		FALSE	0.0662539	0.0010886	1	2	1	P80316	0	819.464	High	0.0003218	0.02968	1.85
	FALSE	High	MLVIEK		FALSE	0.112789	0.00270354	1	1	6	P80316	0	732.432	High	0.001083	0.06198	1.53
FALSE	High	Master Protein	Q544Y7	Cofilin 1, non-muscle OS=Mus musculus OX=10090 GN=Cfl1 PE=2 SV=1	0	FALSE	63.369	57	11	69	11	1	166	18.5	8.09	207.3	11
	Checked	Confidence	Sequence	Modifications	Contaminant	Qvality PEP	Qvality q-value	# Protein Groups	# Proteins	# PSMs	Master Protein Accessions	# Missed Cleavages	Theo. MH+ [Da]	Confidence (by Search Engine): Sequest HT	Percolator q-Value (by Search Engine): Sequest HT	Percolator PEP (by Search Engine): Sequest HT	XCorr (by Search Engine): Sequest HT
	FALSE	High	LGGSAVISLEGKPL		FALSE	3.55475e-07	0	1	1	15	Q544Y7	0	1340.78	High	0	3.809e-08	4.6
	FALSE	High	LTGIKHELQANCYEEVKDR	1xCarbamidomethyl [C12]	FALSE	1.05216e-08	0	1	2	2	Q544Y7	2	2303.14	High	0	9.609e-11	6.27
	FALSE	High	YALYDATYETK		FALSE	0.000160129	0	1	4	9	Q544Y7	0	1337.63	High	0	3.383e-05	3.05
	FALSE	High	AVLFCLSEDKK	1xCarbamidomethyl [C5]	FALSE	0.000136414	0	1	3	12	Q544Y7	1	1309.68	High	0	1.283e-05	2.91
	FALSE	High	KAVLFCLSEDKK	1xCarbamidomethyl [C6]	FALSE	2.44691e-05	0	1	3	3	Q544Y7	2	1437.78	High	0	1.066e-05	4.01
	FALSE	High	HELQANCYEEVKDR	1xCarbamidomethyl [C7]	FALSE	3.03304e-09	0	1	2	11	Q544Y7	1	1790.81	High	0	2.042e-11	5.18
	FALSE	High	NIILEEGK		FALSE	0.0158729	0.000165094	1	3	2	Q544Y7	0	915.515	High	4.259e-05	0.01339	1.74
	FALSE	High	MLPDKDCR	1xCarbamidomethyl [C7]	FALSE	0.0240409	0.000165094	1	3	6	Q544Y7	1	1034.48	High	4.259e-05	0.00975	2.03
	FALSE	High	MIYASSK		FALSE	0.0304747	0.000165094	1	5	3	Q544Y7	0	799.402	High	0.0003615	0.03101	1.91
	FALSE	High	VFNDMK		FALSE	0.0536558	0.000789967	1	5	4	Q544Y7	0	753.36	High	0.00523	0.1604	1.7
	FALSE	High	KSSTPEEVKK		FALSE	0.154084	0.00601392	1	3	2	Q544Y7	2	1132.62	High	0.002397	0.0879	1.31
FALSE	High	Master Protein	P50580	Proliferation-associated protein 2G4 OS=Mus musculus OX=10090 GN=Pa2g4 PE=1 SV=3	0	FALSE	62.731	38	13	32	13	1	394	43.7	6.86	90.65	13
	Checked	Confidence	Sequence	Modifications	Contaminant	Qvality PEP	Qvality q-value	# Protein Groups	# Proteins	# PSMs	Master Protein Accessions	# Missed Cleavages	Theo. MH+ [Da]	Confidence (by Search Engine): Sequest HT	Percolator q-Value (by Search Engine): Sequest HT	Percolator PEP (by Search Engine): Sequest HT	XCorr (by Search Engine): Sequest HT
	FALSE	High	MGGDIANR		FALSE	0.00549231	0	1	3	2	P50580	0	833.393	High	0	0.003768	2.17
	FALSE	High	MGVVECAK	1xCarbamidomethyl [C6]	FALSE	0.00770015	0	1	3	1	P50580	0	893.422	High	0	0.001963	1.61
	FALSE	High	ITSGPFEPDLYK		FALSE	0.000178568	0	1	3	1	P50580	0	1366.69	High	0	1.787e-05	1.76
	FALSE	High	LVKPGNQNTQVTEAWNK		FALSE	0.000104211	0	1	3	2	P50580	0	1927	High	0	1.536e-05	3.64
	FALSE	High	SLVEASSSGVSVLSLCEK	1xCarbamidomethyl [C16]	FALSE	3.67055e-07	0	1	3	1	P50580	0	1851.94	High	0	8.049e-09	3.86
	FALSE	High	SDQDYILK		FALSE	0.00495907	0	1	3	4	P50580	0	981.489	High	0	0.001131	2.57
	FALSE	High	SEMEVQDAELK		FALSE	0.000129594	0	1	3	3	P50580	0	1278.59	High	0	1.204e-05	3.37
	FALSE	High	VAHSFNCTPIEGMLSHQLK	1xCarbamidomethyl [C7]	FALSE	4.09326e-07	0	1	3	6	P50580	0	2169.06	High	0	4.044e-08	5.37
	FALSE	High	TIIQNPTDQQK		FALSE	0.000623278	0	1	3	4	P50580	0	1285.67	High	0	8.491e-05	2.65
	FALSE	High	EGEFVAQFK		FALSE	0.00158831	0	1	3	1	P50580	0	1054.52	High	0	0.000274	1.97
	FALSE	High	ALLQSSASR		FALSE	0.00545737	0	1	3	3	P50580	0	932.516	High	0	0.004279	1.9
	FALSE	High	AFFSEVER		FALSE	0.0100584	0	1	3	2	P50580	0	984.479	High	0	0.002747	1.78
	FALSE	High	GDAMIMEETGK		FALSE	0.000534412	0	1	3	2	P50580	0	1181.52	High	0	7.025e-05	2.84
FALSE	High	Master Protein	Q80TM2	MKIAA1027 protein (Fragment) OS=Mus musculus OX=10090 GN=Tln1 PE=2 SV=4	0	FALSE	61.998	6	11	15	11	1	2564	272	6.27	48.2	11
	Checked	Confidence	Sequence	Modifications	Contaminant	Qvality PEP	Qvality q-value	# Protein Groups	# Proteins	# PSMs	Master Protein Accessions	# Missed Cleavages	Theo. MH+ [Da]	Confidence (by Search Engine): Sequest HT	Percolator q-Value (by Search Engine): Sequest HT	Percolator PEP (by Search Engine): Sequest HT	XCorr (by Search Engine): Sequest HT
	FALSE	High	NCGQMSEIEAK	1xCarbamidomethyl [C2]	FALSE	0.000826313	0	1	4	1	Q80TM2	0	1266.55	High	0	0.0001209	1.71
	FALSE	High	MATNAAAQNAIK		FALSE	3.26529e-05	0	1	3	1	Q80TM2	0	1203.62	High	0	2.158e-06	3.26
	FALSE	High	QAAASATQTIAAAQHAASAPK		FALSE	1.93471e-08	0	1	3	3	Q80TM2	0	1965.01	High	0	3.419e-10	6.61
	FALSE	High	VKADQDSEAMKR		FALSE	2.51047e-05	0	1	15	1	Q80TM2	2	1377.68	High	0	1.547e-06	3.46
	FALSE	High	VLVQNAAGSQEK		FALSE	7.51463e-05	0	1	5	3	Q80TM2	0	1243.66	High	0	1.592e-05	2.69
	FALSE	High	TLSHPQQMALLDQTK		FALSE	4.5319e-06	0	1	5	1	Q80TM2	0	1710.88	High	0	1.843e-07	4.82
	FALSE	High	GAAAHPDSEEQQQR		FALSE	0.00396555	0	1	3	1	Q80TM2	0	1523.68	High	0	0.0008573	2.53
	FALSE	High	EVANSTANLVK		FALSE	0.00140633	0	1	12	1	Q80TM2	0	1145.62	High	0	0.0002345	1.53
	FALSE	High	ASAGPQPLLVQSCK	1xCarbamidomethyl [C13]	FALSE	1.65486e-05	0	1	4	1	Q80TM2	0	1455.76	High	0	9.243e-07	3.22
	FALSE	High	DDILNGSHPVSFDK		FALSE	0.000130428	0	1	5	1	Q80TM2	0	1543.74	High	0	1.215e-05	2.36
	FALSE	High	LAQAAQSSVATITR		FALSE	1.54338e-06	0	1	5	1	Q80TM2	0	1416.78	High	0	4.812e-08	2.91
FALSE	High	Master Protein	P80313	T-complex protein 1 subunit eta OS=Mus musculus OX=10090 GN=Cct7 PE=1 SV=1	0	FALSE	61.651	26	13	28	13	1	544	59.6	7.84	63.16	13
	Checked	Confidence	Sequence	Modifications	Contaminant	Qvality PEP	Qvality q-value	# Protein Groups	# Proteins	# PSMs	Master Protein Accessions	# Missed Cleavages	Theo. MH+ [Da]	Confidence (by Search Engine): Sequest HT	Percolator q-Value (by Search Engine): Sequest HT	Percolator PEP (by Search Engine): Sequest HT	XCorr (by Search Engine): Sequest HT
	FALSE	High	QLCDNAGFDATNILNK	1xCarbamidomethyl [C3]	FALSE	1.46621e-06	0	1	8	1	P80313	0	1793.85	High	0	4.514e-08	2.96
	FALSE	High	QVKPYVEEGLHPQIIIR		FALSE	1.22623e-07	0	1	7	4	P80313	0	2019.14	High	0	2.037e-09	4.09
	FALSE	High	LLDVVHPAAK		FALSE	0.000317967	0	1	8	6	P80313	0	1062.63	High	0	3.673e-05	2.24
	FALSE	High	YNFFTGCPK	1xCarbamidomethyl [C7]	FALSE	0.0046523	0	1	8	1	P80313	0	1133.51	High	0	0.001041	2.14
	FALSE	High	TATQLAVNK		FALSE	0.00713349	0	1	7	1	P80313	0	945.536	High	0	0.001787	2.68
	FALSE	High	TFSYAGFEMQPK		FALSE	0.000473136	0	1	8	1	P80313	0	1405.65	High	0	6.045e-05	2.87
	FALSE	High	CAMTALSSK	1xCarbamidomethyl [C1]	FALSE	0.00143361	0	1	8	3	P80313	0	968.454	High	0	0.000255	2.14
	FALSE	High	ATISNDGATILK		FALSE	3.22369e-05	0	1	8	3	P80313	0	1203.66	High	0	2.115e-06	3.16
	FALSE	High	GGAEQFMEETER		FALSE	0.000127125	0	1	8	3	P80313	0	1383.58	High	0	7.197e-05	2.88
	FALSE	High	ALEIIPR		FALSE	0.0405077	0.000488096	1	7	1	P80313	0	811.504	High	0.000126	0.01587	1.2
	FALSE	High	TLVDIAK		FALSE	0.042811	0.000789967	1	8	2	P80313	0	759.461	High	0.0006323	0.03867	1.64
	FALSE	High	TCTIILR	1xCarbamidomethyl [C2]	FALSE	0.110248	0.00255966	1	8	1	P80313	0	876.497	High	0.0009314	0.05676	1.7
	FALSE	High	STVDPPAPSAGR		FALSE	0.134279	0.00431917	1	7	1	P80313	0	1154.58	High	0.001613	0.07309	2.19
FALSE	High	Master Protein	E9Q5J9	Tropomyosin alpha-3 chain OS=Mus musculus OX=10090 GN=Tpm3 PE=1 SV=1	0	FALSE	61.634	37	14	52	2	1	285	33.3	4.77	118.84	14
	Checked	Confidence	Sequence	Modifications	Contaminant	Qvality PEP	Qvality q-value	# Protein Groups	# Proteins	# PSMs	Master Protein Accessions	# Missed Cleavages	Theo. MH+ [Da]	Confidence (by Search Engine): Sequest HT	Percolator q-Value (by Search Engine): Sequest HT	Percolator PEP (by Search Engine): Sequest HT	XCorr (by Search Engine): Sequest HT
	FALSE	High	MELQEIQLK		FALSE	0.00168254	0	2	29	14	Q58E70; E9Q5J9	0	1131.61	High	0	0.0002935	2.43
	FALSE	High	LVIIEGDLER		FALSE	0.00089236	0	2	11	2	Q58E70; E9Q5J9	0	1156.66	High	0	0.0004619	2.79
	FALSE	High	IQLVEEELDR		FALSE	0.000858702	0	2	35	6	Q58E70; E9Q5J9	0	1243.65	High	0	0.0001687	2.27
	FALSE	High	IQLVEEELDRAQER		FALSE	0.00396555	0	2	35	1	Q58E70; E9Q5J9	1	1727.89	High	0	0.0008525	2.71
	FALSE	High	YSQKEDKYEEEIK		FALSE	0.000592125	0	2	27	3	Q58E70; E9Q5J9	2	1688.8	High	0	0.0003818	2.76
	FALSE	High	TIDDLEDKLK		FALSE	0.000963682	0	2	5	6	Q58E70; E9Q5J9	1	1189.63	High	0	0.0002187	2.71
	FALSE	High	AADAEAEVASLNR		FALSE	0.000336851	0	1	4	6	E9Q5J9	0	1316.64	High	0	0.0001167	2.04
	FALSE	High	AADAEAEVASLNRR		FALSE	0.0143461	0	1	4	2	E9Q5J9	1	1472.75	High	0	0.004262	2.12
	FALSE	High	CTKEEHLCTQR	2xCarbamidomethyl [C1; C8]	FALSE	5.3497e-05	0	2	5	6	Q58E70; E9Q5J9	1	1461.66	High	0	3.998e-06	4.3
	FALSE	High	KLVIIEGDLER		FALSE	0.000172934	0	2	11	5	Q58E70; E9Q5J9	1	1284.75	High	0	4.727e-05	3.77
	FALSE	High	LATALQK		FALSE	0.033037	0.000165094	2	34	3	Q58E70; E9Q5J9	0	744.461	High	0.0003615	0.03124	2.76
	FALSE	High	CREMDEQIR	1xCarbamidomethyl [C1]	FALSE	0.0351482	0.000165094	2	6	1	Q58E70; E9Q5J9	1	1236.55	High	4.259e-05	0.01322	2.19
	FALSE	High	EMDEQIR		FALSE	0.0171217	0.000165094	2	6	1	Q58E70; E9Q5J9	0	920.414	High	4.259e-05	0.005327	1.98
	FALSE	High	LMDQNLK		FALSE	0.0686724	0.00124275	2	6	3	Q58E70; E9Q5J9	0	861.45	High	0.0003615	0.03096	1.53
FALSE	High	Master Protein	A0A0R4J0Z1	Protein disulfide-isomerase A4 OS=Mus musculus OX=10090 GN=Pdia4 PE=1 SV=1	0	FALSE	61.59	24	12	25	12	1	641	72.3	5.22	66	12
	Checked	Confidence	Sequence	Modifications	Contaminant	Qvality PEP	Qvality q-value	# Protein Groups	# Proteins	# PSMs	Master Protein Accessions	# Missed Cleavages	Theo. MH+ [Da]	Confidence (by Search Engine): Sequest HT	Percolator q-Value (by Search Engine): Sequest HT	Percolator PEP (by Search Engine): Sequest HT	XCorr (by Search Engine): Sequest HT
	FALSE	High	MDATANDITNDQYK		FALSE	2.03334e-06	0	1	2	2	A0A0R4J0Z1	0	1599.7	High	0	1.151e-07	3.49
	FALSE	High	QLEPIYTSLGK		FALSE	0.000249221	0	1	2	1	A0A0R4J0Z1	0	1248.68	High	0	2.706e-05	2.87
	FALSE	High	VDATEQTDLAK		FALSE	0.000230767	0	1	2	2	A0A0R4J0Z1	0	1190.59	High	0	2.95e-05	2.81
	FALSE	High	TQEEIVAK		FALSE	0.0123234	0	1	2	2	A0A0R4J0Z1	0	917.494	High	0	0.003521	1.6
	FALSE	High	TFDAIVMDPK		FALSE	0.000390364	0	1	2	3	A0A0R4J0Z1	0	1136.57	High	0	4.759e-05	2.53
	FALSE	High	FHHTFSPEIAK		FALSE	0.000294424	0	1	2	1	A0A0R4J0Z1	0	1313.66	High	0	3.35e-05	3.66
	FALSE	High	FHVMDVQGSTEASAIKDYVVK		FALSE	8.22705e-06	0	1	2	2	A0A0R4J0Z1	1	2324.16	High	0	3.856e-07	5.1
	FALSE	High	FIDEHATKR		FALSE	0.00556286	0	1	2	2	A0A0R4J0Z1	1	1116.58	High	0	0.00131	2.81
	FALSE	High	FDVSGYPTIK		FALSE	0.00104739	0	1	2	4	A0A0R4J0Z1	0	1126.58	High	0	0.0001681	2.7
	FALSE	High	DLGLSESGEDVNAAILDESGKK		FALSE	3.84207e-08	0	1	2	2	A0A0R4J0Z1	1	2247.1	High	0	4.811e-10	5.32
	FALSE	High	IDATSASMLASK		FALSE	4.67579e-05	0	1	2	3	A0A0R4J0Z1	0	1194.6	High	0	4.11e-06	3.47
	FALSE	High	DLEHLSK		FALSE	0.0380876	0.000326395	1	2	1	A0A0R4J0Z1	0	841.441	High	8.428e-05	0.01467	1.36
FALSE	High	Master Protein	A0A1B0GR11	Transaldolase OS=Mus musculus OX=10090 GN=Taldo1 PE=1 SV=1	0	FALSE	61.382	37	15	54	15	1	382	42.1	7.02	123.49	15
	Checked	Confidence	Sequence	Modifications	Contaminant	Qvality PEP	Qvality q-value	# Protein Groups	# Proteins	# PSMs	Master Protein Accessions	# Missed Cleavages	Theo. MH+ [Da]	Confidence (by Search Engine): Sequest HT	Percolator q-Value (by Search Engine): Sequest HT	Percolator PEP (by Search Engine): Sequest HT	XCorr (by Search Engine): Sequest HT
	FALSE	High	MESALDQLK		FALSE	0.00255075	0	1	2	4	A0A1B0GR11	0	1034.52	High	0	0.0006815	2.49
	FALSE	High	MFSAENGK		FALSE	0.0130466	0	1	2	1	A0A1B0GR11	0	883.398	High	0	0.003798	1.83
	FALSE	High	LGGPQEEQIK		FALSE	0.000375635	0	1	2	5	A0A1B0GR11	0	1098.58	High	0	4.523e-05	3.68
	FALSE	High	ILDWHVANTDKK		FALSE	4.08677e-05	0	1	2	7	A0A1B0GR11	1	1439.76	High	0	2.84e-06	2.76
	FALSE	High	LSSTWEGIQAGK		FALSE	6.08162e-05	0	1	2	4	A0A1B0GR11	0	1276.65	High	0	4.69e-06	2.76
	FALSE	High	LSFDKDAMVAR		FALSE	0.000162195	0	1	2	3	A0A1B0GR11	1	1252.64	High	0	0.0001035	3.09
	FALSE	High	WLHNEDQMAVEK		FALSE	2.78169e-05	0	1	2	4	A0A1B0GR11	0	1499.69	High	0	1.765e-06	4
	FALSE	High	SYEPQEDPGVK		FALSE	0.00102089	0	1	2	8	A0A1B0GR11	0	1248.57	High	0	0.0002941	2.28
	FALSE	High	TIVMGASFR		FALSE	0.00447738	0	1	2	2	A0A1B0GR11	0	981.519	High	0	0.001149	2.41
	FALSE	High	ALAGCDFLTISPK	1xCarbamidomethyl [C5]	FALSE	5.74525e-06	0	1	2	5	A0A1B0GR11	0	1392.72	High	0	2.473e-07	3.24
	FALSE	High	LAPALSVK		FALSE	0.00755443	0	1	2	5	A0A1B0GR11	0	798.508	High	0	0.003889	2.14
	FALSE	High	FAADAIK		FALSE	0.0349314	0.000165094	1	2	2	A0A1B0GR11	0	735.404	High	0.000126	0.01587	1.99
	FALSE	High	LLGELLK		FALSE	0.0517362	0.000789967	1	2	1	A0A1B0GR11	0	785.513	High	0.0002454	0.0215	2.19
	FALSE	High	IYNYYK		FALSE	0.0658585	0.0010886	1	2	2	A0A1B0GR11	0	863.43	High	0.0003218	0.02933	1.67
	FALSE	High	LIELYK		FALSE	0.188817	0.00741184	1	2	1	A0A1B0GR11	0	778.471	High	0.003611	0.1144	0.93
FALSE	High	Master Protein	Q3UA54	Uncharacterized protein (Fragment) OS=Mus musculus OX=10090 GN=Ptma PE=2 SV=1	0	FALSE	61.306	15	5	19	5	1	172	18.7	4.13	66.5	5
	Checked	Confidence	Sequence	Modifications	Contaminant	Qvality PEP	Qvality q-value	# Protein Groups	# Proteins	# PSMs	Master Protein Accessions	# Missed Cleavages	Theo. MH+ [Da]	Confidence (by Search Engine): Sequest HT	Percolator q-Value (by Search Engine): Sequest HT	Percolator PEP (by Search Engine): Sequest HT	XCorr (by Search Engine): Sequest HT
	FALSE	High	RVAEDDEDDDVDTKK		FALSE	2.55091e-09	0	1	6	6	Q3UA54	2	1749.78	High	0	6.017e-10	5.87
	FALSE	High	VAEDDEDDDVDTK		FALSE	1.84543e-05	0	1	6	2	Q3UA54	0	1465.58	High	0	1.06e-06	3.44
	FALSE	High	VAEDDEDDDVDTKK		FALSE	6.58368e-08	0	1	6	5	Q3UA54	1	1593.68	High	0	9.399e-10	4.01
	FALSE	High	EVVEEAENGR		FALSE	0.000717655	0	1	8	4	Q3UA54	0	1131.53	High	0	0.0003407	2.11
	FALSE	High	KEVVEEAENGR		FALSE	1.98029e-05	0	1	8	2	Q3UA54	1	1259.62	High	0	1.154e-06	3.25
FALSE	High	Master Protein	E9PZF0	Nucleoside diphosphate kinase OS=Mus musculus OX=10090 GN=Gm20390 PE=3 SV=1	0	FALSE	60.261	54	9	70	3	1	267	30.2	8.72	132.08	9
	Checked	Confidence	Sequence	Modifications	Contaminant	Qvality PEP	Qvality q-value	# Protein Groups	# Proteins	# PSMs	Master Protein Accessions	# Missed Cleavages	Theo. MH+ [Da]	Confidence (by Search Engine): Sequest HT	Percolator q-Value (by Search Engine): Sequest HT	Percolator PEP (by Search Engine): Sequest HT	XCorr (by Search Engine): Sequest HT
	FALSE	High	NIIHGSDSVESAEK		FALSE	2.78609e-07	0	1	3	9	E9PZF0	0	1485.72	High	0	1.699e-07	3.8
	FALSE	High	VMLGETNPADSKPGTIR		FALSE	1.83798e-08	0	2	6	7	E9PZF0; Q5NC81	0	1785.92	High	0	9.72e-09	3.92
	FALSE	High	TFIAIKPDGVQR		FALSE	0.00169334	0	2	7	12	E9PZF0; Q5NC81	0	1344.76	High	0	0.003422	2.01
	FALSE	High	FLQASEDLLK		FALSE	0.00104739	0	2	4	6	E9PZF0; Q5NC81	0	1163.63	High	0	0.0001619	2.17
	FALSE	High	DRPFFTGLVK		FALSE	0.00205193	0	2	4	1	E9PZF0; Q5NC81	0	1179.65	High	0	0.0003754	2.68
	FALSE	High	DRPFFPGLVK		FALSE	0.00090968	0	1	4	17	E9PZF0	0	1175.66	High	0	0.00064	2.74
	FALSE	High	GDFCIQVGR	1xCarbamidomethyl [C4]	FALSE	0.0111341	0	2	6	10	E9PZF0; Q5NC81	0	1051.5	High	0	0.00446	2.13
	FALSE	High	GLVGEIIKR		FALSE	0.0182357	0.000165094	2	7	4	E9PZF0; Q5NC81	1	984.62	High	4.259e-05	0.01339	2.04
	FALSE	High	QHYIDLK		FALSE	0.0383232	0.000326395	1	4	4	E9PZF0	0	916.489	High	8.428e-05	0.01483	2.16
FALSE	High	Master Protein	Q542X7	Chaperonin subunit 2 (Beta), isoform CRA_a OS=Mus musculus OX=10090 GN=Cct2 PE=1 SV=1	0	FALSE	58.798	29	15	31	15	1	535	57.4	6.4	81.71	15
	Checked	Confidence	Sequence	Modifications	Contaminant	Qvality PEP	Qvality q-value	# Protein Groups	# Proteins	# PSMs	Master Protein Accessions	# Missed Cleavages	Theo. MH+ [Da]	Confidence (by Search Engine): Sequest HT	Percolator q-Value (by Search Engine): Sequest HT	Percolator PEP (by Search Engine): Sequest HT	XCorr (by Search Engine): Sequest HT
	FALSE	High	NIGVDNPAAK		FALSE	0.00406822	0	1	6	3	Q542X7	0	998.527	High	0.0005562	0.03526	1.9
	FALSE	High	ILIANTGMDTDK		FALSE	7.85957e-05	0	1	2	1	Q542X7	0	1291.66	High	0	6.458e-06	2.62
	FALSE	High	ILIANTGMDTDKIK		FALSE	2.08616e-06	0	1	2	2	Q542X7	1	1532.84	High	0	6.985e-08	3.96
	FALSE	High	VAEIEHAEKEK		FALSE	0.000296317	0	1	2	2	Q542X7	1	1282.66	High	0	3.369e-05	3.15
	FALSE	High	EALLSSAVDHGSDEAR		FALSE	4.09326e-07	0	1	3	3	Q542X7	0	1656.78	High	0	2.606e-08	5.34
	FALSE	High	EAVAMESFAK		FALSE	0.00057345	0	1	1	3	Q542X7	0	1082.52	High	0	0.0001828	3.1
	FALSE	High	GATQQILDEAER		FALSE	0.000842352	0	1	1	3	Q542X7	0	1330.66	High	0	0.0006243	3.42
	FALSE	High	AAHSEGHITAGLDMK		FALSE	0.00221576	0	1	3	1	Q542X7	0	1537.74	High	0	0.0004127	2.7
	FALSE	High	DAALMVTNDGATILK		FALSE	1.40076e-05	0	1	6	1	Q542X7	0	1532.8	High	0	7.497e-07	2.05
	FALSE	High	HGINCFINR	1xCarbamidomethyl [C5]	FALSE	0.000432526	0	1	2	1	Q542X7	0	1130.55	High	0	5.398e-05	2.79
	FALSE	High	LAVEAVLR		FALSE	0.0129643	0	1	3	5	Q542X7	0	870.541	High	4.259e-05	0.004591	2.65
	FALSE	High	IGVNQPK		FALSE	0.0295413	0.000165094	1	2	2	Q542X7	0	755.441	High	4.259e-05	0.01058	1.69
	FALSE	High	VLVDMSR		FALSE	0.0397666	0.000326395	1	6	2	Q542X7	0	819.439	High	8.428e-05	0.01546	1.71
	FALSE	High	KIHPQTIISGWR		FALSE	0.0666514	0.0010886	1	4	1	Q542X7	1	1435.82	High	0.0003218	0.02986	2.94
	FALSE	High	ILLSSGR		FALSE	0.0911465	0.00213359	1	6	1	Q542X7	0	745.457	High	0.0007864	0.04456	1.71
FALSE	High	Master Protein	P20065	Thymosin beta-4 OS=Mus musculus OX=10090 GN=Tmsb4x PE=1 SV=1	0	FALSE	58.765	50	5	44	5	1	50	5.7	5.06	145.06	5
	Checked	Confidence	Sequence	Modifications	Contaminant	Qvality PEP	Qvality q-value	# Protein Groups	# Proteins	# PSMs	Master Protein Accessions	# Missed Cleavages	Theo. MH+ [Da]	Confidence (by Search Engine): Sequest HT	Percolator q-Value (by Search Engine): Sequest HT	Percolator PEP (by Search Engine): Sequest HT	XCorr (by Search Engine): Sequest HT
	FALSE	High	NPLPSKETIEQEK		FALSE	3.08465e-06	0	1	2	12	P20065	1	1512.79	High	0	1.135e-07	3.35
	FALSE	High	TETQEKNPLPSK		FALSE	8.77182e-06	0	1	2	7	P20065	1	1371.71	High	0	9.205e-06	3.64
	FALSE	High	TETQEKNPLPSKETIEQEK		FALSE	2.66591e-08	0	1	2	13	P20065	2	2229.12	High	0	2.029e-09	4.41
	FALSE	High	KTETQEKNPLPSK		FALSE	7.10463e-07	0	1	2	11	P20065	2	1499.81	High	0	2.988e-08	5.91
	FALSE	High	ETIEQEKQAGES		FALSE	0.190808	0.00741184	1	2	1	P20065	1	1348.62	High	0.003646	0.1159	1.4
FALSE	High	Master Protein	Q3TWJ4	Uncharacterized protein OS=Mus musculus OX=10090 GN=Actr3 PE=2 SV=1	0	FALSE	58.642	33	14	41	14	1	418	47.3	5.88	79.25	14
	Checked	Confidence	Sequence	Modifications	Contaminant	Qvality PEP	Qvality q-value	# Protein Groups	# Proteins	# PSMs	Master Protein Accessions	# Missed Cleavages	Theo. MH+ [Da]	Confidence (by Search Engine): Sequest HT	Percolator q-Value (by Search Engine): Sequest HT	Percolator PEP (by Search Engine): Sequest HT	XCorr (by Search Engine): Sequest HT
	FALSE	High	NIVLSGGSTMFR		FALSE	0.000276141	0	1	4	7	Q3TWJ4	0	1281.66	High	0	9.018e-05	2.68
	FALSE	High	QYTGVNAISK		FALSE	0.000395401	0	1	4	6	Q3TWJ4	0	1080.57	High	0	7.898e-05	2.22
	FALSE	High	LKPKPIDVQVITHHMQR		FALSE	3.76295e-06	0	1	5	1	Q3TWJ4	0	2040.15	High	0	1.463e-07	3.06
	FALSE	High	LPACVVDCGTGYTK	2xCarbamidomethyl [C4; C8]	FALSE	5.28995e-07	0	1	8	3	Q3TWJ4	0	1540.71	High	0	1.26e-08	4.25
	FALSE	High	LSEELSGGR		FALSE	0.00755443	0	1	5	2	Q3TWJ4	0	947.479	High	0	0.001916	2.68
	FALSE	High	YSYVCPDLVK	1xCarbamidomethyl [C5]	FALSE	0.000969876	0	1	3	3	Q3TWJ4	0	1243.6	High	0	0.0001523	1.96
	FALSE	High	DYEEIGPSICR	1xCarbamidomethyl [C10]	FALSE	0.000831625	0	1	5	2	Q3TWJ4	0	1338.6	High	0	0.0001834	1.47
	FALSE	High	EFNKYDTDGSK		FALSE	0.00206511	0	1	4	1	Q3TWJ4	1	1303.58	High	0	0.0003794	1.76
	FALSE	High	FMEQVIFK		FALSE	0.00477267	0	1	10	6	Q3TWJ4	0	1041.54	High	0	0.002116	2.44
	FALSE	High	KDYEEIGPSICR	1xCarbamidomethyl [C11]	FALSE	0.0096208	0	1	5	1	Q3TWJ4	1	1466.69	High	0	0.002586	2.88
	FALSE	High	HGIVEDWDLMER		FALSE	1.75455e-06	0	1	10	3	Q3TWJ4	0	1499.69	High	0	7.015e-07	3.71
	FALSE	High	EVGIPPEQSLETAK		FALSE	0.0295413	0.000165094	1	5	1	Q3TWJ4	0	1497.78	High	4.259e-05	0.01063	1.51
	FALSE	High	HIPIAGR		FALSE	0.042811	0.000789967	1	6	4	Q3TWJ4	0	763.457	High	0.0002454	0.01698	1.52
	FALSE	High	DREVGIPPEQSLETAK		FALSE	0.0911465	0.00213359	1	4	1	Q3TWJ4	1	1768.91	High	0.0007864	0.04447	1.42
FALSE	High	Master Protein	O88342	WD repeat-containing protein 1 OS=Mus musculus OX=10090 GN=Wdr1 PE=1 SV=3	0	FALSE	58.496	31	14	15	14	1	606	66.4	6.6	35.16	14
	Checked	Confidence	Sequence	Modifications	Contaminant	Qvality PEP	Qvality q-value	# Protein Groups	# Proteins	# PSMs	Master Protein Accessions	# Missed Cleavages	Theo. MH+ [Da]	Confidence (by Search Engine): Sequest HT	Percolator q-Value (by Search Engine): Sequest HT	Percolator PEP (by Search Engine): Sequest HT	XCorr (by Search Engine): Sequest HT
	FALSE	High	NIDNPAIADIYTEHAHQVVVAK		FALSE	7.24831e-08	0	1	6	1	O88342	0	2418.24	High	0	1.062e-09	4.85
	FALSE	High	MTVNESEQLVSCSMDDTVR	1xCarbamidomethyl [C12]	FALSE	0.00028697	0	1	8	1	O88342	0	2200.95	High	0	3.234e-05	3.38
	FALSE	High	VCALGESK	1xCarbamidomethyl [C2]	FALSE	0.00765127	0	1	7	1	O88342	0	863.429	High	0	0.001947	1.33
	FALSE	High	VFASLPQVER		FALSE	0.000880997	0	1	6	1	O88342	0	1145.63	High	0	0.0001314	2.25
	FALSE	High	VYSILASTLKDEGK		FALSE	2.03173e-05	0	1	8	1	O88342	1	1523.83	High	0	1.197e-06	2.42
	FALSE	High	VVTVFSVADGYSENNVFYGHHAK		FALSE	6.95815e-05	0	1	8	2	O88342	0	2540.22	High	0	5.518e-06	3.12
	FALSE	High	SYIYSGSHDGHINYWDSETGENDSFSGK		FALSE	2.41765e-06	0	1	7	1	O88342	0	3152.31	High	0	8.414e-08	5.07
	FALSE	High	FATASADGQIFIYDGK		FALSE	1.82336e-06	0	1	7	1	O88342	0	1703.83	High	0	5.902e-08	3.58
	FALSE	High	VINSVDIK		FALSE	0.0342886	0.000165094	1	7	1	O88342	0	887.52	High	4.259e-05	0.01276	1.83
	FALSE	High	IAVVGEGR		FALSE	0.0156736	0.000165094	1	7	1	O88342	0	800.462	High	4.259e-05	0.00477	2.74
	FALSE	High	SIQCLTVHR	1xCarbamidomethyl [C4]	FALSE	0.0342886	0.000165094	1	8	1	O88342	0	1113.58	High	4.259e-05	0.01283	1.86
	FALSE	High	YTNLTLR		FALSE	0.0397666	0.000326395	1	8	1	O88342	0	880.489	High	8.428e-05	0.01544	1.88
	FALSE	High	FVNCVR	1xCarbamidomethyl [C4]	FALSE	0.104714	0.00226412	1	7	1	O88342	0	794.398	High	0.0008559	0.0531	1.02
	FALSE	High	FTIGDHSR		FALSE	0.154925	0.00601392	1	7	1	O88342	0	932.458	High	0.002397	0.08847	1.86
FALSE	High	Master Protein	Q3UK83	Uncharacterized protein OS=Mus musculus OX=10090 GN=Hnrnpa1 PE=2 SV=1	0	FALSE	58.273	28	11	29	8	1	373	38.8	9.13	74.43	11
	Checked	Confidence	Sequence	Modifications	Contaminant	Qvality PEP	Qvality q-value	# Protein Groups	# Proteins	# PSMs	Master Protein Accessions	# Missed Cleavages	Theo. MH+ [Da]	Confidence (by Search Engine): Sequest HT	Percolator q-Value (by Search Engine): Sequest HT	Percolator PEP (by Search Engine): Sequest HT	XCorr (by Search Engine): Sequest HT
	FALSE	High	YHTVNGHNCEVR	1xCarbamidomethyl [C9]	FALSE	1.7987e-05	0	1	8	4	Q3UK83	0	1485.67	High	0	1.022e-06	4.3
	FALSE	High	SSGPYGGGGQYFAKPR		FALSE	9.24078e-07	0	1	6	1	Q3UK83	0	1628.78	High	0	2.526e-08	4.32
	FALSE	High	SESPKEPEQLR		FALSE	0.00567037	0	1	6	1	Q3UK83	1	1299.65	High	0	0.001334	2.65
	FALSE	High	SESPKEPEQLRK		FALSE	0.00028697	0	1	6	1	Q3UK83	2	1427.75	High	0	3.241e-05	2.51
	FALSE	High	LFVGGIKEDTEEHHLR		FALSE	1.45684e-06	0	2	9	12	O88569; Q3UK83	1	1879.97	High	0	2.998e-06	4.75
	FALSE	High	KIFVGGIK		FALSE	0.014621	0	3	20	15	Q0VG47; O88569; Q3UK83	1	861.556	High	4.259e-05	0.007371	2.63
	FALSE	High	IEVIEIMTDR		FALSE	0.000898096	0	1	6	3	Q3UK83	0	1218.64	High	0	0.0001341	3
	FALSE	High	GFAFVTFDDHDSVDK		FALSE	0.000969876	0	1	7	1	Q3UK83	0	1699.76	High	0	0.0001477	2.29
	FALSE	High	DYFEQYGK		FALSE	0.0469296	0.000789967	1	6	1	Q3UK83	0	1049.46	High	0.0002454	0.01909	1.43
	FALSE	High	LFVGGIK		FALSE	0.0810727	0.00198332	3	20	15	Q0VG47; O88569; Q3UK83	0	733.461	High	0.000671	0.04151	1.84
	FALSE	High	EDSQRPGAHLTVK		FALSE	0.0801232	0.00198332	1	6	1	Q3UK83	0	1437.74	High	0.0006323	0.03761	2.31
FALSE	High	Master Protein	H3BKH6	S-formylglutathione hydrolase OS=Mus musculus OX=10090 GN=Esd PE=1 SV=1	0	FALSE	57.405	34	8	44	8	1	295	32.8	7.83	128.37	8
	Checked	Confidence	Sequence	Modifications	Contaminant	Qvality PEP	Qvality q-value	# Protein Groups	# Proteins	# PSMs	Master Protein Accessions	# Missed Cleavages	Theo. MH+ [Da]	Confidence (by Search Engine): Sequest HT	Percolator q-Value (by Search Engine): Sequest HT	Percolator PEP (by Search Engine): Sequest HT	XCorr (by Search Engine): Sequest HT
	FALSE	High	MSIFGHSMGGHGALICALK	1xCarbamidomethyl [C16]	FALSE	1.70053e-07	0	1	6	4	H3BKH6	0	1986.97	High	0	3.08e-09	5.14
	FALSE	High	VFEHSSVELK		FALSE	8.82103e-05	0	1	7	11	H3BKH6	0	1174.61	High	0	2.654e-05	3.2
	FALSE	High	SGYQQAASEHGLVVIAPDTSPR		FALSE	6.26926e-11	0	1	8	6	H3BKH6	0	2283.14	High	0	2.766e-12	6.5
	FALSE	High	FAVYLPPQAESGK		FALSE	1.64428e-05	0	1	7	9	H3BKH6	0	1406.73	High	0	9.162e-07	2.64
	FALSE	High	AFSGYLGPDESK		FALSE	7.41889e-05	0	1	5	3	H3BKH6	0	1270.6	High	0	1.053e-05	2.18
	FALSE	High	AYDATCLVK	1xCarbamidomethyl [C6]	FALSE	0.00260019	0	1	6	3	H3BKH6	0	1040.51	High	0	0.0008213	1.99
	FALSE	High	CFGGLQK	1xCarbamidomethyl [C1]	FALSE	0.0124806	0	1	7	4	H3BKH6	0	809.397	High	0	0.004031	2.02
	FALSE	High	KIPVVFR		FALSE	0.0563198	0.000937875	1	5	4	H3BKH6	1	858.556	High	0.001501	0.07018	2.04
FALSE	High	Master Protein	Q01853	Transitional endoplasmic reticulum ATPase OS=Mus musculus OX=10090 GN=Vcp PE=1 SV=4	0	FALSE	56.348	22	16	30	16	1	806	89.3	5.26	83.69	16
	Checked	Confidence	Sequence	Modifications	Contaminant	Qvality PEP	Qvality q-value	# Protein Groups	# Proteins	# PSMs	Master Protein Accessions	# Missed Cleavages	Theo. MH+ [Da]	Confidence (by Search Engine): Sequest HT	Percolator q-Value (by Search Engine): Sequest HT	Percolator PEP (by Search Engine): Sequest HT	XCorr (by Search Engine): Sequest HT
	FALSE	High	MDELQLFR		FALSE	0.00695396	0	1	1	2	Q01853	0	1051.52	High	0	0.003683	2.72
	FALSE	High	LGDVISIQPCPDVK	1xCarbamidomethyl [C10]	FALSE	1.88276e-06	0	1	2	7	Q01853	0	1540.8	High	0	1.179e-07	3.12
	FALSE	High	WALSQSNPSALR		FALSE	2.92809e-05	0	1	2	4	Q01853	0	1329.69	High	0	3.665e-06	3.45
	FALSE	High	RSVSDNDIR		FALSE	0.0115662	0	1	2	1	Q01853	1	1061.53	High	0	0.003264	1.6
	FALSE	High	EMVELPLR		FALSE	0.0103831	0	1	2	1	Q01853	0	986.534	High	0	0.002844	2.29
	FALSE	High	ELQELVQYPVEHPDK		FALSE	0.000334699	0	1	2	1	Q01853	0	1823.92	High	0	3.912e-05	3.66
	FALSE	High	KGDIFLVR		FALSE	0.00453495	0	1	2	1	Q01853	1	947.567	High	0	0.001009	2.15
	FALSE	High	LEILQIHTK		FALSE	0.0047121	0	1	2	1	Q01853	0	1094.66	High	0	0.001061	2.13
	FALSE	High	KYEMFAQTLQQSR		FALSE	0.0013533	0	1	2	1	Q01853	1	1629.81	High	0	0.0002233	2.8
	FALSE	High	LAGESESNLR		FALSE	0.000435307	0	1	2	1	Q01853	0	1075.54	High	0	5.44e-05	3.37
	FALSE	High	GGNIGDGGGAADR		FALSE	8.27322e-05	0	1	2	4	Q01853	0	1116.5	High	0	6.839e-06	4.01
	FALSE	High	GLLLYGPPGTGK		FALSE	0.000699491	0	1	15	2	Q01853	0	1172.67	High	0	9.827e-05	2.71
	FALSE	High	GVLFYGPPGCGK	1xCarbamidomethyl [C10]	FALSE	0.0046523	0	1	2	1	Q01853	0	1251.62	High	0	0.001044	2.42
	FALSE	High	AHVIVMAATNRPNSIDPALRR		FALSE	0.0244966	0.000165094	1	2	2	Q01853	1	2302.26	High	4.259e-05	0.008397	4.05
	FALSE	High	FGMTPSK		FALSE	0.0360286	0.000165094	1	2	1	Q01853	0	767.376	High	4.259e-05	0.01363	1.36
	FALSE	High	HPALFK		FALSE	0.114079	0.00270354	1	2	1	Q01853	0	712.414	High	0.0009683	0.05928	1.95
FALSE	High	Master Protein	P05213	Tubulin alpha-1B chain OS=Mus musculus OX=10090 GN=Tuba1b PE=1 SV=2	0	FALSE	55.78	25	11	64	11	1	451	50.1	5.06	152.57	11
	Checked	Confidence	Sequence	Modifications	Contaminant	Qvality PEP	Qvality q-value	# Protein Groups	# Proteins	# PSMs	Master Protein Accessions	# Missed Cleavages	Theo. MH+ [Da]	Confidence (by Search Engine): Sequest HT	Percolator q-Value (by Search Engine): Sequest HT	Percolator PEP (by Search Engine): Sequest HT	XCorr (by Search Engine): Sequest HT
	FALSE	High	NLDIERPTYTNLNR		FALSE	6.19973e-05	0	1	11	14	P05213	0	1718.88	High	0	0.0004529	2.97
	FALSE	High	QLFHPEQLITGK		FALSE	4.27779e-06	0	1	14	9	P05213	0	1410.77	High	0	0.0005602	3.59
	FALSE	High	QLFHPEQLITGKEDAANNYAR		FALSE	4.14282e-06	0	1	12	2	P05213	1	2415.21	High	0	1.642e-07	6.06
	FALSE	High	IHFPLATYAPVISAEK		FALSE	4.95752e-06	0	1	9	2	P05213	0	1756.96	High	0	2.072e-06	3.96
	FALSE	High	VGINYQPPTVVPGGDLAK		FALSE	1.16308e-05	0	1	10	6	P05213	0	1824.99	High	0	1.04e-06	2.61
	FALSE	High	YMACCLLYR	2xCarbamidomethyl [C4; C5]	FALSE	0.00127749	0	1	8	7	P05213	0	1249.55	High	0	0.0003632	2.13
	FALSE	High	DVNAAIATIK		FALSE	0.00236221	0	1	7	7	P05213	0	1015.58	High	0	0.001269	2.91
	FALSE	High	EDMAALEK		FALSE	0.0100584	0	1	7	6	P05213	0	906.424	High	0	0.003125	2.67
	FALSE	High	FDLMYAK		FALSE	0.0338664	0.000165094	1	11	5	P05213	0	887.433	High	0.0002454	0.02157	1.67
	FALSE	High	LSVDYGKK		FALSE	0.0306648	0.000165094	1	9	1	P05213	1	909.504	High	4.259e-05	0.01115	1.88
	FALSE	High	LSVDYGK		FALSE	0.0291757	0.000165094	1	9	5	P05213	0	781.409	High	8.428e-05	0.01559	2.02
FALSE	High	Master Protein	Q3TNN6	Uncharacterized protein OS=Mus musculus OX=10090 GN=Capg PE=2 SV=1	0	FALSE	55.672	28	9	50	9	1	349	38.7	7.2	142.46	9
	Checked	Confidence	Sequence	Modifications	Contaminant	Qvality PEP	Qvality q-value	# Protein Groups	# Proteins	# PSMs	Master Protein Accessions	# Missed Cleavages	Theo. MH+ [Da]	Confidence (by Search Engine): Sequest HT	Percolator q-Value (by Search Engine): Sequest HT	Percolator PEP (by Search Engine): Sequest HT	XCorr (by Search Engine): Sequest HT
	FALSE	High	QAALQVADGFISR		FALSE	4.86307e-06	0	1	4	8	Q3TNN6	0	1375.73	High	0	1.112e-06	3.93
	FALSE	High	YSPNTQVEILPQGR		FALSE	4.25045e-06	0	1	4	4	Q3TNN6	0	1601.83	High	0	2.185e-07	3.34
	FALSE	High	VSDATGQMNLTK		FALSE	4.06065e-05	0	1	4	7	Q3TNN6	0	1264.62	High	0	1.539e-05	3.29
	FALSE	High	TTSGATPAAIR		FALSE	0.000717655	0	1	6	3	Q3TNN6	0	1045.56	High	0	0.0001013	3.29
	FALSE	High	TTSGATPAAIRK		FALSE	0.000588342	0	1	6	2	Q3TNN6	1	1173.66	High	0	7.908e-05	2.97
	FALSE	High	EGGVESAFHK		FALSE	0.00180532	0	1	7	3	Q3TNN6	0	1060.51	High	0	0.000321	1.55
	FALSE	High	EGNPEEDITADQTNAQAAALYK		FALSE	6.14499e-10	0	1	4	15	Q3TNN6	0	2349.08	High	0	7.784e-09	4.83
	FALSE	High	DLALAIR		FALSE	0.0463594	0.000789967	1	7	6	Q3TNN6	0	771.472	High	0.0007477	0.0426	1.95
	FALSE	High	ESPIFK		FALSE	0.0430745	0.000789967	1	4	5	Q3TNN6	0	720.393	High	0.0002454	0.01711	1.57
FALSE	High	Master Protein	A0A1W2P7A1	40S ribosomal protein S12 OS=Mus musculus OX=10090 GN=Rps12 PE=1 SV=1	0	FALSE	55.488	48	7	43	7	1	148	16	8.16	121.01	7
	Checked	Confidence	Sequence	Modifications	Contaminant	Qvality PEP	Qvality q-value	# Protein Groups	# Proteins	# PSMs	Master Protein Accessions	# Missed Cleavages	Theo. MH+ [Da]	Confidence (by Search Engine): Sequest HT	Percolator q-Value (by Search Engine): Sequest HT	Percolator PEP (by Search Engine): Sequest HT	XCorr (by Search Engine): Sequest HT
	FALSE	High	QAHLCVLASNCDEPMYVK	2xCarbamidomethyl [C5; C11]	FALSE	9.24078e-07	0	1	4	3	A0A1W2P7A1	0	2134.97	High	0	1.961e-07	6.19
	FALSE	High	LGEWVGLCK	1xCarbamidomethyl [C8]	FALSE	0.00131065	0	1	4	7	A0A1W2P7A1	0	1061.54	High	0	0.0002823	2.83
	FALSE	High	LVEALCAEHQINLIK	1xCarbamidomethyl [C6]	FALSE	2.89992e-09	0	1	3	11	A0A1W2P7A1	0	1750.95	High	0	4.938e-08	4.51
	FALSE	High	VVGCSCVVVK	2xCarbamidomethyl [C4; C6]	FALSE	0.000455285	0	1	4	2	A0A1W2P7A1	0	1106.57	High	0	5.742e-05	2.69
	FALSE	High	TALIHDGLAR		FALSE	0.000580849	0	1	4	9	A0A1W2P7A1	0	1066.6	High	0	7.815e-05	2.58
	FALSE	High	DVIEEYFK		FALSE	0.0106502	0	1	4	5	A0A1W2P7A1	0	1042.51	High	0.0004794	0.03385	1.54
	FALSE	High	KVVGCSCVVVK	2xCarbamidomethyl [C5; C7]	FALSE	6.57332e-06	0	1	4	6	A0A1W2P7A1	1	1234.66	High	0	0.0001003	4
FALSE	High	Master Protein	Q3TI05	Chaperonin containing Tcp1, subunit 6a (Zeta) OS=Mus musculus OX=10090 GN=Cct6a PE=2 SV=1	0	FALSE	54.807	24	12	31	12	1	531	58	7.08	84.69	12
	Checked	Confidence	Sequence	Modifications	Contaminant	Qvality PEP	Qvality q-value	# Protein Groups	# Proteins	# PSMs	Master Protein Accessions	# Missed Cleavages	Theo. MH+ [Da]	Confidence (by Search Engine): Sequest HT	Percolator q-Value (by Search Engine): Sequest HT	Percolator PEP (by Search Engine): Sequest HT	XCorr (by Search Engine): Sequest HT
	FALSE	High	MLVSGAGDIK		FALSE	0.00114568	0	1	6	2	Q3TI05	0	990.529	High	0	0.0004078	2.4
	FALSE	High	QADLYISEGLHPR		FALSE	0.000166408	0	1	8	3	Q3TI05	0	1498.76	High	0	1.641e-05	3.53
	FALSE	High	IITEGFEAAK		FALSE	0.0009887	0	1	5	4	Q3TI05	0	1078.58	High	0	0.0002055	2.19
	FALSE	High	VLAQNSGFDLQETLVK		FALSE	1.05051e-06	0	1	6	5	Q3TI05	0	1761.94	High	0	4.248e-08	3.68
	FALSE	High	SETDTSLIR		FALSE	0.00256713	0	1	6	1	Q3TI05	0	1021.52	High	0	0.0004981	1.83
	FALSE	High	TEVNSGFFYK		FALSE	0.00108148	0	1	6	1	Q3TI05	0	1191.57	High	0	0.0001685	1.81
	FALSE	High	EMDRETLIDVAR		FALSE	0.00627965	0	1	5	1	Q3TI05	1	1447.72	High	0	0.001522	2.97
	FALSE	High	ALQFLEQVK		FALSE	0.0026676	0	1	5	7	Q3TI05	0	1075.61	High	0	0.0006992	2.73
	FALSE	High	DGNVLLHEMQIQHPTASLIAK		FALSE	1.8498e-08	0	1	7	8	Q3TI05	0	2315.22	High	0	1.931e-10	5.5
	FALSE	High	HKSETDTSLIR		FALSE	0.0088575	0	1	6	1	Q3TI05	1	1286.67	High	0	0.002338	2.4
	FALSE	High	GLVLDHGAR		FALSE	0.127703	0.00388458	1	9	1	Q3TI05	0	937.521	High	0.001501	0.06897	1.55
	FALSE	High	FTFIEK		FALSE	0.135779	0.00446654	1	6	1	Q3TI05	0	784.424	High	0.00165	0.07444	1.26
FALSE	High	Master Protein	Q3TQX5	Uncharacterized protein OS=Mus musculus OX=10090 GN=Ddx3x PE=1 SV=1	0	FALSE	54.018	23	13	23	12	1	662	73.1	7.18	62.54	13
	Checked	Confidence	Sequence	Modifications	Contaminant	Qvality PEP	Qvality q-value	# Protein Groups	# Proteins	# PSMs	Master Protein Accessions	# Missed Cleavages	Theo. MH+ [Da]	Confidence (by Search Engine): Sequest HT	Percolator q-Value (by Search Engine): Sequest HT	Percolator PEP (by Search Engine): Sequest HT	XCorr (by Search Engine): Sequest HT
	FALSE	High	MLDMGFEPQIR		FALSE	0.000277917	0	2	16	4	Q3V0Z8; Q3TQX5	0	1336.64	High	0	0.0009091	2.32
	FALSE	High	QSSGASSSSFSSSR		FALSE	8.54971e-06	0	1	3	1	Q3TQX5	0	1361.59	High	0	4.066e-07	3.57
	FALSE	High	VGSTSENITQK		FALSE	0.000239817	0	1	6	1	Q3TQX5	0	1163.59	High	0	2.585e-05	2.29
	FALSE	High	VVWVEEIDKR		FALSE	0.00140633	0	1	5	4	Q3TQX5	1	1272.69	High	0	0.0002575	2.82
	FALSE	High	SPILVATAVAAR		FALSE	0.000686171	0	1	4	4	Q3TQX5	0	1168.7	High	0	9.549e-05	3.11
	FALSE	High	DREEALHQFR		FALSE	0.010855	0	1	6	1	Q3TQX5	1	1300.64	High	0	0.003002	3.72
	FALSE	High	DLMACAQTGSGK	1xCarbamidomethyl [C5]	FALSE	0.000494848	0	1	8	1	Q3TQX5	0	1238.55	High	0	6.371e-05	3.3
	FALSE	High	KGADSLEDFLYHEGYACTSIHGDR	1xCarbamidomethyl [C17]	FALSE	8.74324e-10	0	1	4	2	Q3TQX5	1	2741.23	High	0	4.326e-12	7.69
	FALSE	High	LEQELFSGGNTGINFEK		FALSE	6.53131e-06	0	1	6	1	Q3TQX5	0	1882.92	High	0	2.908e-07	3.34
	FALSE	High	LVDMMER		FALSE	0.0202948	0.000165094	1	6	2	Q3TQX5	0	893.422	High	4.259e-05	0.006602	1.81
	FALSE	High	IGLDFCK	1xCarbamidomethyl [C6]	FALSE	0.0200412	0.000165094	1	6	2	Q3TQX5	0	852.428	High	4.259e-05	0.006505	1.81
	FALSE	High	YTRPTPVQK		FALSE	0.184885	0.00728141	1	6	1	Q3TQX5	0	1089.61	High	0.003428	0.1114	2.26
	FALSE	High	GLDISNVK		FALSE	0.188817	0.00741184	1	7	1	Q3TQX5	0	845.473	High	0.003611	0.1145	1.47
FALSE	High	Master Protein	P26443	Glutamate dehydrogenase 1, mitochondrial OS=Mus musculus OX=10090 GN=Glud1 PE=1 SV=1	0	FALSE	53.591	26	12	22	12	1	558	61.3	8	56.61	12
	Checked	Confidence	Sequence	Modifications	Contaminant	Qvality PEP	Qvality q-value	# Protein Groups	# Proteins	# PSMs	Master Protein Accessions	# Missed Cleavages	Theo. MH+ [Da]	Confidence (by Search Engine): Sequest HT	Percolator q-Value (by Search Engine): Sequest HT	Percolator PEP (by Search Engine): Sequest HT	XCorr (by Search Engine): Sequest HT
	FALSE	High	MVEGFFDR		FALSE	0.0118634	0	1	1	2	P26443	0	1000.46	High	0	0.003366	1.65
	FALSE	High	NYTDNELEK		FALSE	0.00177097	0	1	1	3	P26443	0	1125.51	High	0	0.0003123	1.91
	FALSE	High	IIAEGANGPTTPEADKIFLER		FALSE	6.29967e-09	0	1	3	2	P26443	1	2242.17	High	0	4.97e-10	4.46
	FALSE	High	YSTDVSVDEVK		FALSE	0.000464124	0	1	1	3	P26443	0	1241.59	High	0	5.887e-05	2.8
	FALSE	High	TAAYVNAIEK		FALSE	0.000800257	0	1	2	1	P26443	0	1079.57	High	0	0.0001159	2.34
	FALSE	High	ALASLMTYK		FALSE	0.00355723	0	1	1	2	P26443	0	997.539	High	0	0.0007485	2.42
	FALSE	High	DIVHSGLAYTMER		FALSE	0.000177427	0	1	2	1	P26443	0	1491.73	High	0	1.77e-05	3.24
	FALSE	High	CAVVDVPFGGAK	1xCarbamidomethyl [C1]	FALSE	6.04276e-05	0	1	1	2	P26443	0	1219.61	High	0	4.641e-06	2.84
	FALSE	High	CVGVGESDGSIWNPDGIDPK	1xCarbamidomethyl [C1]	FALSE	5.86606e-08	0	1	3	1	P26443	0	2101.95	High	0	8.178e-10	4.11
	FALSE	High	HGGTIPVVPTAEFQDR		FALSE	0.0074588	0	1	2	1	P26443	0	1723.88	High	0	0.001887	3.29
	FALSE	High	YNLGLDLR		FALSE	0.0159734	0.000165094	1	2	3	P26443	0	963.526	High	4.259e-05	0.005281	2.14
	FALSE	High	NLNHVSYGR		FALSE	0.0392798	0.000326395	1	2	1	P26443	0	1059.53	High	8.428e-05	0.0152	2.16
FALSE	High	Master Protein	Q6A0D0	MKIAA0106 protein (Fragment) OS=Mus musculus OX=10090 GN=Prdx6 PE=2 SV=1	0	FALSE	53.127	51	10	57	10	1	227	25.1	6.37	110.67	10
	Checked	Confidence	Sequence	Modifications	Contaminant	Qvality PEP	Qvality q-value	# Protein Groups	# Proteins	# PSMs	Master Protein Accessions	# Missed Cleavages	Theo. MH+ [Da]	Confidence (by Search Engine): Sequest HT	Percolator q-Value (by Search Engine): Sequest HT	Percolator PEP (by Search Engine): Sequest HT	XCorr (by Search Engine): Sequest HT
	FALSE	High	LPFPIIDDK		FALSE	0.00110956	0	1	6	8	Q6A0D0	0	1057.59	High	0	0.0001745	2.14
	FALSE	High	LSILYPATTGR		FALSE	0.000731586	0	1	5	7	Q6A0D0	0	1191.67	High	0	0.0008925	2.82
	FALSE	High	VVDSLQLTGTKPVATPVDWK		FALSE	4.12607e-09	0	1	5	7	Q6A0D0	0	2154.18	High	0	6.111e-11	4.69
	FALSE	High	VVFIFGPDKK		FALSE	0.00108148	0	1	5	8	Q6A0D0	1	1149.67	High	0.000126	0.01606	2.2
	FALSE	High	DFTPVCTTELGR	1xCarbamidomethyl [C6]	FALSE	0.000405671	0	1	5	6	Q6A0D0	0	1395.66	High	0	6.069e-05	2.69
	FALSE	High	DANNMPVTAR		FALSE	0.00293626	0	1	4	4	Q6A0D0	0	1088.52	High	0	0.0005876	2.71
	FALSE	High	DINAYNGETPTEK		FALSE	4.52827e-05	0	1	4	4	Q6A0D0	0	1451.66	High	0	5.392e-06	3.12
	FALSE	High	KGESVMVVPTLSEEEAK		FALSE	8.99234e-05	0	1	5	2	Q6A0D0	1	1832.93	High	0	7.641e-06	4.15
	FALSE	High	LAPEFAK		FALSE	0.0238908	0.000165094	1	5	4	Q6A0D0	0	775.435	High	0.0002454	0.01818	1.89
	FALSE	High	NFDEILR		FALSE	0.0353664	0.000165094	1	6	7	Q6A0D0	0	906.468	High	0.0004403	0.03253	1.59
FALSE	High	Master Protein	Q3UPA3	Rab GDP dissociation inhibitor (Fragment) OS=Mus musculus OX=10090 GN=Gdi2 PE=2 SV=1	0	FALSE	52.885	28	12	30	12	1	512	57.7	7.94	58.21	12
	Checked	Confidence	Sequence	Modifications	Contaminant	Qvality PEP	Qvality q-value	# Protein Groups	# Proteins	# PSMs	Master Protein Accessions	# Missed Cleavages	Theo. MH+ [Da]	Confidence (by Search Engine): Sequest HT	Percolator q-Value (by Search Engine): Sequest HT	Percolator PEP (by Search Engine): Sequest HT	XCorr (by Search Engine): Sequest HT
	FALSE	High	LYSESLAR		FALSE	0.00986852	0	1	7	6	Q3UPA3	0	938.494	High	0	0.002681	1.86
	FALSE	High	MTGSEFDFEEMKR		FALSE	7.56911e-06	0	1	5	3	Q3UPA3	1	1606.69	High	0	3.493e-07	3.43
	FALSE	High	MLLFTEVTR		FALSE	0.00127749	0	1	5	3	Q3UPA3	0	1109.6	High	0	0.0003244	2.96
	FALSE	High	QLICDPSYVK	1xCarbamidomethyl [C4]	FALSE	0.00112387	0	1	6	1	Q3UPA3	0	1222.61	High	0	0.0001778	2.71
	FALSE	High	VIEGSFVYK		FALSE	0.00417354	0	1	7	3	Q3UPA3	0	1041.56	High	0	0.001793	1.69
	FALSE	High	VICILSHPIK	1xCarbamidomethyl [C3]	FALSE	0.00108844	0	1	6	3	Q3UPA3	0	1179.69	High	0	0.0003561	1.35
	FALSE	High	TDDYLDQPCCETINR	2xCarbamidomethyl [C9; C10]	FALSE	1.3064e-06	0	1	7	3	Q3UPA3	0	1899.78	High	0	3.897e-08	3.98
	FALSE	High	FLVYVANFDEKDPR		FALSE	0.00265058	0	1	7	1	Q3UPA3	1	1712.86	High	0	0.000519	2.62
	FALSE	High	FLMANGQLVK		FALSE	0.00137956	0	1	8	1	Q3UPA3	0	1120.62	High	0	0.0002281	1.17
	FALSE	High	FKLPGQPPASMGR		FALSE	0.000635377	0	1	7	1	Q3UPA3	1	1385.74	High	0	8.741e-05	3.43
	FALSE	High	DLGTDSQIFISR		FALSE	7.37147e-05	0	1	5	4	Q3UPA3	0	1351.69	High	0	5.93e-06	2.57
	FALSE	High	AYDATTHFETTCDDIKDIYKR	1xCarbamidomethyl [C12]	FALSE	1.78721e-05	0	1	5	1	Q3UPA3	2	2563.18	High	0	1.014e-06	3.86
FALSE	High	Master Protein	Q9ES94	Cathepsin Z OS=Mus musculus OX=10090 GN=Ctsz PE=2 SV=1	0	FALSE	52.767	30	7	25	7	1	307	34.2	6.6	79.48	7
	Checked	Confidence	Sequence	Modifications	Contaminant	Qvality PEP	Qvality q-value	# Protein Groups	# Proteins	# PSMs	Master Protein Accessions	# Missed Cleavages	Theo. MH+ [Da]	Confidence (by Search Engine): Sequest HT	Percolator q-Value (by Search Engine): Sequest HT	Percolator PEP (by Search Engine): Sequest HT	XCorr (by Search Engine): Sequest HT
	FALSE	High	NQHIPQYCGSCWAHGSTSAMADR	2xCarbamidomethyl [C8; C11]	FALSE	2.70031e-08	0	1	2	2	Q9ES94	0	2634.1	High	0	3.106e-10	4.35
	FALSE	High	NVNGVNYASVTR		FALSE	4.70587e-05	0	1	2	5	Q9ES94	0	1293.65	High	0	1.138e-05	3.2
	FALSE	High	NSWGEPWGEK		FALSE	0.011205	0	1	2	2	Q9ES94	0	1189.53	High	0	0.00314	1.81
	FALSE	High	VGDYGSLSGR		FALSE	0.000681788	0	1	2	5	Q9ES94	0	1010.49	High	0	0.0001322	2.83
	FALSE	High	DQDCDKFNQCGTCTEFK	3xCarbamidomethyl [C4; C10; C13]	FALSE	6.83651e-07	0	1	2	4	Q9ES94	1	2152.84	High	0	1.735e-08	4.76
	FALSE	High	HGIPDETCNNYQAK	1xCarbamidomethyl [C8]	FALSE	5.02941e-08	0	1	2	4	Q9ES94	0	1646.72	High	0	6.759e-10	4.68
	FALSE	High	IVTSTYK		FALSE	0.0715971	0.00154611	1	2	3	Q9ES94	0	811.456	High	0.004733	0.1412	2
FALSE	High	Master Protein	Q497I3	Fatty acid binding protein 5, epidermal OS=Mus musculus OX=10090 GN=Fabp5 PE=1 SV=1	0	FALSE	52.189	73	7	16	7	1	135	15.1	6.54	46.24	7
	Checked	Confidence	Sequence	Modifications	Contaminant	Qvality PEP	Qvality q-value	# Protein Groups	# Proteins	# PSMs	Master Protein Accessions	# Missed Cleavages	Theo. MH+ [Da]	Confidence (by Search Engine): Sequest HT	Percolator q-Value (by Search Engine): Sequest HT	Percolator PEP (by Search Engine): Sequest HT	XCorr (by Search Engine): Sequest HT
	FALSE	High	MAAMAKPDCIITCDGNNITVK	2xCarbamidomethyl [C9; C13]	FALSE	8.7295e-08	0	1	2	2	Q497I3	0	2323.09	High	0	1.344e-09	2.79
	FALSE	High	MIVECVMNNATCTR	2xCarbamidomethyl [C5; C12]	FALSE	3.20563e-06	0	1	1	2	Q497I3	0	1698.74	High	0	1.284e-07	3.04
	FALSE	High	LMESHGFEEYMK		FALSE	8.27322e-05	0	1	2	5	Q497I3	0	1500.65	High	0	7.889e-06	2.65
	FALSE	High	TTVFSCNLGEK	1xCarbamidomethyl [C6]	FALSE	0.00492751	0	1	2	2	Q497I3	0	1255.6	High	0	0.001118	2.07
	FALSE	High	ELGVGLALR		FALSE	0.00444887	0	1	2	1	Q497I3	0	927.562	High	0	0.0009883	2.54
	FALSE	High	FDETTADGR		FALSE	0.0020129	0	1	2	1	Q497I3	0	1011.44	High	0	0.0003661	1.9
	FALSE	High	KTETVCTFQDGALVQHQQWDGK	1xCarbamidomethyl [C6]	FALSE	1.04121e-11	0	1	1	3	Q497I3	1	2576.22	High	0	8.424e-09	5.41
FALSE	High	Master Protein	P63101	14-3-3 protein zeta/delta OS=Mus musculus OX=10090 GN=Ywhaz PE=1 SV=1	0	FALSE	52.074	44	12	50	9	1	245	27.8	4.79	115.19	12
	Checked	Confidence	Sequence	Modifications	Contaminant	Qvality PEP	Qvality q-value	# Protein Groups	# Proteins	# PSMs	Master Protein Accessions	# Missed Cleavages	Theo. MH+ [Da]	Confidence (by Search Engine): Sequest HT	Percolator q-Value (by Search Engine): Sequest HT	Percolator PEP (by Search Engine): Sequest HT	XCorr (by Search Engine): Sequest HT
	FALSE	High	NLLSVAYK		FALSE	0.0100584	0	6	17	8	P68510; F6VW30; A8IP69; Q9CQV8; P63101; P62259	0	907.525	High	4.259e-05	0.007925	2.46
	FALSE	High	MDKNELVQK	1xAcetyl [N-Term]	FALSE	0.000347823	0	1	6	5	P63101	1	1146.58	High	0	4.107e-05	3.04
	FALSE	High	YDDMAACMK	1xCarbamidomethyl [C7]	FALSE	0.00450607	0	1	5	5	P63101	0	1104.42	High	0	0.001411	2.52
	FALSE	High	YLAEVAAGDDKK		FALSE	2.15242e-05	0	1	2	6	P63101	1	1279.65	High	0	1.286e-06	3.13
	FALSE	High	VVSSIEQK		FALSE	0.0088575	0	1	4	4	P63101	0	889.499	High	4.259e-05	0.006571	1.96
	FALSE	High	SVTEQGAELSNEER		FALSE	2.29677e-06	0	1	5	4	P63101	0	1548.71	High	0	7.852e-08	3.09
	FALSE	High	EMQPTHPIR		FALSE	0.0139876	0	3	6	1	F6VW30; Q9CQV8; P63101	0	1108.56	High	0	0.004151	1.98
	FALSE	High	FLIPNASQPESK		FALSE	0.000130428	0	1	2	10	P63101	0	1330.7	High	0	0.003925	2.13
	FALSE	High	KEMQPTHPIR		FALSE	4.73613e-05	0	3	6	3	F6VW30; Q9CQV8; P63101	1	1236.65	High	0	2.628e-05	3.62
	FALSE	High	GIVDQSQQAYQEAFEISKK		FALSE	3.93254e-05	0	1	3	1	P63101	1	2169.08	High	0	2.714e-06	4.47
	FALSE	High	EKIETELR		FALSE	0.0869883	0.00198332	1	3	1	P63101	1	1017.56	High	0.000671	0.04178	2.18
	FALSE	High	IETELR		FALSE	0.149937	0.00562226	1	5	4	P63101	0	760.42	High	0.003787	0.1232	2.03
FALSE	High	Master Protein	P08249	Malate dehydrogenase, mitochondrial OS=Mus musculus OX=10090 GN=Mdh2 PE=1 SV=3	0	FALSE	51.709	36	11	77	11	1	338	35.6	8.68	196.94	11
	Checked	Confidence	Sequence	Modifications	Contaminant	Qvality PEP	Qvality q-value	# Protein Groups	# Proteins	# PSMs	Master Protein Accessions	# Missed Cleavages	Theo. MH+ [Da]	Confidence (by Search Engine): Sequest HT	Percolator q-Value (by Search Engine): Sequest HT	Percolator PEP (by Search Engine): Sequest HT	XCorr (by Search Engine): Sequest HT
	FALSE	High	MIAEAIPELK		FALSE	0.00035006	0	1	1	9	P08249	0	1114.62	High	0	0.0001072	2.56
	FALSE	High	IQEAGTEVVK		FALSE	0.000864222	0	1	1	4	P08249	0	1073.58	High	0	0.0001395	2.55
	FALSE	High	VNVPVIGGHAGK		FALSE	7.23104e-05	0	1	2	9	P08249	0	1147.66	High	0	0.002933	2.81
	FALSE	High	TIIPLISQCTPK	1xCarbamidomethyl [C9]	FALSE	0.000347823	0	1	1	10	P08249	0	1370.77	High	0	0.000136	3.07
	FALSE	High	EGVVECSFVQSK	1xCarbamidomethyl [C6]	FALSE	5.31551e-05	0	1	1	6	P08249	0	1368.65	High	0	3.963e-06	2.79
	FALSE	High	GCDVVVIPAGVPR	1xCarbamidomethyl [C2]	FALSE	6.91368e-05	0	1	2	10	P08249	0	1338.72	High	0	8.137e-06	3.27
	FALSE	High	ANTFVAELK		FALSE	0.00215975	0	1	2	6	P08249	0	992.541	High	0	0.0008826	2.56
	FALSE	High	AGAGSATLSMAYAGAR		FALSE	4.68323e-07	0	1	1	8	P08249	0	1454.71	High	0	1.417e-07	4.81
	FALSE	High	GYLGPEQLPDCLK	1xCarbamidomethyl [C11]	FALSE	5.21425e-05	0	1	2	7	P08249	0	1489.74	High	0	1.7e-05	2.51
	FALSE	High	ITPFEEK		FALSE	0.0282809	0.000165094	1	1	5	P08249	0	863.451	High	4.259e-05	0.01004	1.62
	FALSE	High	NSPLVSR		FALSE	0.0380876	0.000326395	1	2	3	P08249	0	772.431	High	0.0002454	0.02015	2.1
FALSE	High	Master Protein	Q99KI0	Aconitate hydratase, mitochondrial OS=Mus musculus OX=10090 GN=Aco2 PE=1 SV=1	0	FALSE	50.949	18	11	24	11	1	780	85.4	7.93	71.9	11
	Checked	Confidence	Sequence	Modifications	Contaminant	Qvality PEP	Qvality q-value	# Protein Groups	# Proteins	# PSMs	Master Protein Accessions	# Missed Cleavages	Theo. MH+ [Da]	Confidence (by Search Engine): Sequest HT	Percolator q-Value (by Search Engine): Sequest HT	Percolator PEP (by Search Engine): Sequest HT	XCorr (by Search Engine): Sequest HT
	FALSE	High	NAVTQEFGPVPDTAR		FALSE	7.05367e-06	0	1	1	3	Q99KI0	0	1601.79	High	0	7.605e-07	3.27
	FALSE	High	IVYGHLDDPANQEIER		FALSE	5.53278e-07	0	1	2	4	Q99KI0	0	1868.91	High	0	2.301e-07	4.36
	FALSE	High	VDVSPTSQR		FALSE	0.00384083	0	1	1	3	Q99KI0	0	988.506	High	0	0.0008223	2.91
	FALSE	High	VAVPSTIHCDHLIEAQVGGEK	1xCarbamidomethyl [C9]	FALSE	2.08451e-05	0	1	1	1	Q99KI0	0	2260.14	High	0	1.233e-06	3.73
	FALSE	High	VGLIGSCTNSSYEDMGR	1xCarbamidomethyl [C7]	FALSE	8.39345e-07	0	1	1	1	Q99KI0	0	1845.81	High	0	2.257e-08	3.97
	FALSE	High	SQFTITPGSEQIR		FALSE	5.14781e-05	0	1	1	6	Q99KI0	0	1463.75	High	0	4.118e-06	3.1
	FALSE	High	SDFDPGQDTYQHPPK		FALSE	1.28873e-05	0	1	1	2	Q99KI0	0	1731.76	High	0	6.759e-07	3.29
	FALSE	High	VAMSHFEPSEYIR		FALSE	0.000592125	0	1	2	1	Q99KI0	0	1565.74	High	0	7.97e-05	2.87
	FALSE	High	LTIQGLK		FALSE	0.0436061	0.000789967	1	1	1	Q99KI0	0	772.493	High	0.0002454	0.01736	2.19
	FALSE	High	NINIVR		FALSE	0.106531	0.00226412	1	3	1	Q99KI0	0	728.441	High	0.0008559	0.05424	1.87
	FALSE	High	NTIVTSYNR		FALSE	0.114079	0.00270354	1	1	1	Q99KI0	0	1067.55	High	0.0009683	0.05953	1.69
FALSE	High	Master Protein	P05202	Aspartate aminotransferase, mitochondrial OS=Mus musculus OX=10090 GN=Got2 PE=1 SV=1	0	FALSE	50.15	35	13	52	13	1	430	47.4	9	128.19	13
	Checked	Confidence	Sequence	Modifications	Contaminant	Qvality PEP	Qvality q-value	# Protein Groups	# Proteins	# PSMs	Master Protein Accessions	# Missed Cleavages	Theo. MH+ [Da]	Confidence (by Search Engine): Sequest HT	Percolator q-Value (by Search Engine): Sequest HT	Percolator PEP (by Search Engine): Sequest HT	XCorr (by Search Engine): Sequest HT
	FALSE	High	NMGLYGER		FALSE	0.0107863	0	1	1	5	P05202	0	939.435	High	0	0.003807	2.1
	FALSE	High	MNLGVGAYR		FALSE	0.00207837	0	1	1	4	P05202	0	980.498	High	0	0.0003808	2.79
	FALSE	High	IPEQSVLLLHACAHNPTGVDPRPEQWK	1xCarbamidomethyl [C12]	FALSE	8.76465e-05	0	1	1	4	P05202	0	3092.57	High	0	7.394e-06	4.42
	FALSE	High	VGAFTVVCK	1xCarbamidomethyl [C8]	FALSE	0.00178235	0	1	1	4	P05202	0	980.523	High	0	0.0003162	2.98
	FALSE	High	VGASFLQR		FALSE	0.00600547	0	1	1	4	P05202	0	877.489	High	4.259e-05	0.006899	2.71
	FALSE	High	TQLVSNLKK		FALSE	0.00891402	0	1	1	1	P05202	1	1030.63	High	0	0.002355	2.15
	FALSE	High	EFSVYMTK		FALSE	0.00690978	0	1	1	5	P05202	0	1004.48	High	0	0.002026	1.6
	FALSE	High	FVTVQTISGTGALR		FALSE	3.78715e-06	0	1	1	8	P05202	0	1449.81	High	0	1.468e-07	3.13
	FALSE	High	DDNGKPYVLPSVR		FALSE	0.000760264	0	1	1	2	P05202	0	1459.75	High	0	0.000464	3.5
	FALSE	High	DAGMQLQGYR		FALSE	0.000341198	0	1	1	5	P05202	0	1138.53	High	0	0.001095	2.03
	FALSE	High	IAATILTSPDLR		FALSE	8.59768e-05	0	1	1	7	P05202	0	1270.74	High	0	1.023e-05	3.7
	FALSE	High	EIASVVK		FALSE	0.0546406	0.000789967	1	1	1	P05202	0	745.445	High	0.0002454	0.02313	1.68
	FALSE	High	ILIRPLYSNPPLNGAR		FALSE	0.0520515	0.000789967	1	1	2	P05202	0	1794.04	High	0.0002454	0.02169	2.34
FALSE	High	Master Protein	E9Q616	AHNAK nucleoprotein (desmoyokin) OS=Mus musculus OX=10090 GN=Ahnak PE=1 SV=1	0	FALSE	50.128	18	12	46	12	1	5656	603.9	6.3	77.39	12
	Checked	Confidence	Sequence	Modifications	Contaminant	Qvality PEP	Qvality q-value	# Protein Groups	# Proteins	# PSMs	Master Protein Accessions	# Missed Cleavages	Theo. MH+ [Da]	Confidence (by Search Engine): Sequest HT	Percolator q-Value (by Search Engine): Sequest HT	Percolator PEP (by Search Engine): Sequest HT	XCorr (by Search Engine): Sequest HT
	FALSE	High	ISMPDVDLHIK		FALSE	0.00243902	0	1	3	4	E9Q616	0	1267.67	High	0	0.0004644	3.12
	FALSE	High	VKGDVDVTVPK		FALSE	0.00750647	0	1	1	2	E9Q616	1	1156.66	High	0	0.001893	2.3
	FALSE	High	VDIDVPDVNIEGPDAK		FALSE	0.000105556	0	1	5	4	E9Q616	0	1695.84	High	0	2.114e-05	3.2
	FALSE	High	VDIDVPDVNIEGPEGK		FALSE	0.000202997	0	1	3	4	E9Q616	0	1695.84	High	0	2.108e-05	3.2
	FALSE	High	VDIDVPDVDVHGPDWHLK		FALSE	0.000336851	0	1	4	3	E9Q616	0	2056.01	High	0	3.935e-05	3.74
	FALSE	High	ANIDVSGPK		FALSE	0.00414696	0	1	5	1	E9Q616	0	900.479	High	0	0.0009051	2.08
	FALSE	High	ADIDVSGPK		FALSE	0.00231729	0	1	6	10	E9Q616	0	901.463	High	0	0.00104	2.55
	FALSE	High	AEGPEVDVNLPK		FALSE	0.000326226	0	1	5	7	E9Q616	0	1267.65	High	0	4.049e-05	3.04
	FALSE	High	GEGPEVDVSLPK		FALSE	0.000264023	0	1	3	1	E9Q616	0	1226.63	High	0	2.923e-05	2.21
	FALSE	High	GEGPEVDVNLPK		FALSE	0.000315935	0	1	5	2	E9Q616	0	1253.64	High	0	3.639e-05	3.07
	FALSE	High	FSMPGFK		FALSE	0.0196666	0.000165094	1	6	4	E9Q616	0	813.396	High	0.0002825	0.02751	1.8
	FALSE	High	MPEMNIK		FALSE	0.0227228	0.000165094	1	5	4	E9Q616	0	862.416	High	4.259e-05	0.01016	1.81
FALSE	High	Master Protein	Q5YLW3	Ribosomal protein S3 OS=Mus musculus OX=10090 GN=Rps3 PE=1 SV=1	0	FALSE	50.064	54	13	47	13	1	243	26.7	9.66	118.22	13
	Checked	Confidence	Sequence	Modifications	Contaminant	Qvality PEP	Qvality q-value	# Protein Groups	# Proteins	# PSMs	Master Protein Accessions	# Missed Cleavages	Theo. MH+ [Da]	Confidence (by Search Engine): Sequest HT	Percolator q-Value (by Search Engine): Sequest HT	Percolator PEP (by Search Engine): Sequest HT	XCorr (by Search Engine): Sequest HT
	FALSE	High	TQNVLGEK		FALSE	0.0104492	0	1	7	3	Q5YLW3	0	888.479	High	0	0.002861	2.22
	FALSE	High	TEIIILATR		FALSE	0.00376789	0	1	7	6	Q5YLW3	0	1029.63	High	0	0.001265	2.64
	FALSE	High	ELAEDGYSGVEVR		FALSE	2.43127e-05	0	1	7	3	Q5YLW3	0	1423.67	High	0	1.491e-06	2.73
	FALSE	High	ELTAVVQK		FALSE	0.00902814	0	1	7	3	Q5YLW3	0	887.52	High	0	0.003941	2.05
	FALSE	High	FIMESGAK		FALSE	0.00686589	0	1	7	2	Q5YLW3	0	882.439	High	0	0.001702	1.52
	FALSE	High	AELNEFLTR		FALSE	0.00159851	0	1	5	4	Q5YLW3	0	1092.57	High	0	0.0003054	2.49
	FALSE	High	DEILPTTPISEQK		FALSE	0.000109696	0	1	5	6	Q5YLW3	0	1470.77	High	0	4.132e-05	3
	FALSE	High	KPLPDHVSIVEPK		FALSE	8.35293e-09	0	1	4	6	Q5YLW3	0	1458.83	High	0	6.158e-08	4.62
	FALSE	High	GLCAIAQAESLR	1xCarbamidomethyl [C3]	FALSE	9.71149e-05	0	1	8	4	Q5YLW3	0	1288.67	High	0	8.392e-06	3.47
	FALSE	High	GGKPEPPAMPQPVPTA		FALSE	0.00394029	0	1	5	3	Q5YLW3	0	1573.8	High	0	0.0008501	3.13
	FALSE	High	QGVLGIK		FALSE	0.0353664	0.000165094	1	6	3	Q5YLW3	0	714.451	High	8.428e-05	0.01385	2.27
	FALSE	High	ACYGVLR	1xCarbamidomethyl [C2]	FALSE	0.0220212	0.000165094	1	7	2	Q5YLW3	0	838.424	High	0.0002454	0.02315	1.9
	FALSE	High	GCEVVVSGK	1xCarbamidomethyl [C2]	FALSE	0.0152825	0.000165094	1	6	2	Q5YLW3	0	934.466	High	4.259e-05	0.004634	1.95
FALSE	High	Master Protein	A0A0R4J1E2	Elongation factor 1-delta OS=Mus musculus OX=10090 GN=Eef1d PE=1 SV=1	0	FALSE	49.89	17	7	33	2	1	660	72.9	6.51	113.05	7
	Checked	Confidence	Sequence	Modifications	Contaminant	Qvality PEP	Qvality q-value	# Protein Groups	# Proteins	# PSMs	Master Protein Accessions	# Missed Cleavages	Theo. MH+ [Da]	Confidence (by Search Engine): Sequest HT	Percolator q-Value (by Search Engine): Sequest HT	Percolator PEP (by Search Engine): Sequest HT	XCorr (by Search Engine): Sequest HT
	FALSE	High	QENGASVILR		FALSE	0.000639463	0	1	7	1	A0A0R4J1E2	0	1086.59	High	0	8.787e-05	2.23
	FALSE	High	ITSLEVENQNLR		FALSE	6.27975e-05	0	2	10	3	F6ZFU0; A0A0R4J1E2	0	1415.75	High	0	4.855e-06	2.92
	FALSE	High	SLAGSSGPGASSGPGGDHSELIVR		FALSE	4.05384e-11	0	1	5	5	A0A0R4J1E2	0	2195.07	High	0	9.522e-14	7.1
	FALSE	High	FYEQMNGPVTSGSR		FALSE	4.44556e-06	0	2	12	3	F6ZFU0; A0A0R4J1E2	0	1572.71	High	0	1.897e-07	3.71
	FALSE	High	GATPAEDDEDKDIDLFGSDEEEEDKEAAR	1xPhospho [D/S]	FALSE	1.2805e-05	0	2	10	12	F6ZFU0; A0A0R4J1E2	2	3276.32	High	0	1.284e-06	6.2
	FALSE	High	ATAPQTQHVSPMR		FALSE	1.50312e-05	0	2	10	3	F6ZFU0; A0A0R4J1E2	0	1423.71	High	0	5.368e-06	4.06
	FALSE	High	GVVQDLQQAISK		FALSE	0.000229292	0	2	10	6	F6ZFU0; A0A0R4J1E2	0	1285.71	High	0	6.956e-05	2.89
FALSE	High	Master Protein	P60335	Poly(rC)-binding protein 1 OS=Mus musculus OX=10090 GN=Pcbp1 PE=1 SV=1	0	FALSE	49.787	42	9	30	6	1	356	37.5	7.09	80.6	9
	Checked	Confidence	Sequence	Modifications	Contaminant	Qvality PEP	Qvality q-value	# Protein Groups	# Proteins	# PSMs	Master Protein Accessions	# Missed Cleavages	Theo. MH+ [Da]	Confidence (by Search Engine): Sequest HT	Percolator q-Value (by Search Engine): Sequest HT	Percolator PEP (by Search Engine): Sequest HT	XCorr (by Search Engine): Sequest HT
	FALSE	High	QQSHFAMMHGGTGFAGIDSSSPEVK		FALSE	0.00126123	0	1	1	1	P60335	0	2606.18	High	0	0.0002048	5.57
	FALSE	High	QGANINEIR		FALSE	0.00181692	0	1	1	6	P60335	0	1014.53	High	0	0.0003236	2.65
	FALSE	High	INISEGNCPER	1xCarbamidomethyl [C8]	FALSE	0.000241359	0	2	22	8	P60335; P57722	0	1288.6	High	0	2.613e-05	2.54
	FALSE	High	LVVPATQCGSLIGK	1xCarbamidomethyl [C8]	FALSE	1.23217e-05	0	1	1	3	P60335	0	1442.8	High	0	9.819e-07	2.79
	FALSE	High	ESTGAQVQVAGDMLPNSTER		FALSE	5.36666e-09	0	2	24	1	P60335; P57722	0	2089.98	High	0	4.129e-11	3.8
	FALSE	High	EVGSIIGK		FALSE	0.0138994	0	2	26	2	P60335; P57722	0	802.467	High	0	0.004121	1.74
	FALSE	High	AITIAGVPQSVTECVK	1xCarbamidomethyl [C14]	FALSE	9.91606e-07	0	1	1	4	P60335	0	1672.89	High	0	3.617e-08	3.31
	FALSE	High	CSDAAGYPHATHDLEGPPLDAYSIQGQHTISPLDLAK	1xCarbamidomethyl [C1]	FALSE	3.39873e-07	0	1	1	1	P60335	0	3945.87	High	0	7.272e-09	7.57
	FALSE	High	IANPVEGSSGR		FALSE	0.00228782	0	1	1	4	P60335	0	1086.55	High	0	0.0004302	2.5
FALSE	High	Master Protein	A0A1W2P7Q9	Myosin light polypeptide 6 OS=Mus musculus OX=10090 GN=Myl6 PE=1 SV=1	0	FALSE	49.395	46	8	37	7	1	158	17.7	4.65	92.12	8
	Checked	Confidence	Sequence	Modifications	Contaminant	Qvality PEP	Qvality q-value	# Protein Groups	# Proteins	# PSMs	Master Protein Accessions	# Missed Cleavages	Theo. MH+ [Da]	Confidence (by Search Engine): Sequest HT	Percolator q-Value (by Search Engine): Sequest HT	Percolator PEP (by Search Engine): Sequest HT	XCorr (by Search Engine): Sequest HT
	FALSE	High	NKDQGTYEDYVEGLR		FALSE	0.000129594	0	1	5	3	A0A1W2P7Q9	1	1786.82	High	0.0002454	0.01842	3.03
	FALSE	High	ILYSQCGDVMR	1xCarbamidomethyl [C6]	FALSE	0.00026066	0	1	6	6	A0A1W2P7Q9	0	1341.63	High	0	7.265e-05	2.33
	FALSE	High	VFDKEGNGTVMGAEIR		FALSE	7.87217e-07	0	1	14	10	A0A1W2P7Q9	1	1722.85	High	0	9.933e-08	3.34
	FALSE	High	EGNGTVMGAELR		FALSE	0.000128766	0	1	14	6	A0A1W2P7Q9	0	1233.59	High	0	3.781e-05	2.63
	FALSE	High	EAFQLFDR		FALSE	0.0126398	0	2	6	5	A0A1W2P7Q9; B0LAC7	0	1025.51	High	4.259e-05	0.01101	2.2
	FALSE	High	ALGQNPTNAEVLK		FALSE	1.88127e-05	0	1	7	6	A0A1W2P7Q9	0	1354.73	High	0	3.209e-06	2.76
	FALSE	High	DQGTYEDYVEGLR		FALSE	5.41874e-05	0	1	5	1	A0A1W2P7Q9	0	1544.69	High	0	4.046e-06	2.78
	FALSE	High	HVLVTLGEK		FALSE	0.00033256	0	1	5	8	A0A1W2P7Q9	0	995.588	High	0	4.724e-05	2.71
FALSE	High	Master Protein	Q3TNL1	Glucose-6-phosphate 1-dehydrogenase OS=Mus musculus OX=10090 GN=G6pdx PE=2 SV=1	0	FALSE	49.082	25	13	40	13	1	515	59.2	6.38	78.93	13
	Checked	Confidence	Sequence	Modifications	Contaminant	Qvality PEP	Qvality q-value	# Protein Groups	# Proteins	# PSMs	Master Protein Accessions	# Missed Cleavages	Theo. MH+ [Da]	Confidence (by Search Engine): Sequest HT	Percolator q-Value (by Search Engine): Sequest HT	Percolator PEP (by Search Engine): Sequest HT	XCorr (by Search Engine): Sequest HT
	FALSE	High	NIQETCMSQTGWNR	1xCarbamidomethyl [C6]	FALSE	2.05795e-05	0	1	2	2	Q3TNL1	0	1724.75	High	0	1.21e-06	3.18
	FALSE	High	NSYVAGQYDDAASYK		FALSE	1.5043e-06	0	1	3	3	Q3TNL1	0	1651.72	High	0	4.643e-08	3.08
	FALSE	High	IIVEKPFGR		FALSE	0.00344532	0	1	6	4	Q3TNL1	0	1058.64	High	0	0.001424	2.46
	FALSE	High	VQPNEAVYTK		FALSE	0.00518571	0	1	2	3	Q3TNL1	0	1148.59	High	0	0.002493	1.98
	FALSE	High	TQVCGILR	1xCarbamidomethyl [C4]	FALSE	0.0139876	0	1	6	1	Q3TNL1	0	946.514	High	0	0.004126	1.83
	FALSE	High	EMVQNLMVLR		FALSE	0.00157817	0	1	6	6	Q3TNL1	0	1232.65	High	0	0.0007083	2.77
	FALSE	High	HLNSHMNALHQGMQANR		FALSE	5.36244e-08	0	1	3	1	Q3TNL1	0	1958.92	High	0	7.283e-10	5.79
	FALSE	High	IFGPIWNR		FALSE	0.00722497	0	1	3	3	Q3TNL1	0	1002.55	High	0	0.001804	1.86
	FALSE	High	GPTEADELMK		FALSE	0.00337986	0	1	2	3	Q3TNL1	0	1090.51	High	0	0.000912	2.22
	FALSE	High	LEEFFAR		FALSE	0.0230095	0.000165094	1	3	3	Q3TNL1	0	911.462	High	0.0002454	0.01691	2.01
	FALSE	High	LPDAYER		FALSE	0.0228657	0.000165094	1	2	7	Q3TNL1	0	863.426	High	4.259e-05	0.01285	1.75
	FALSE	High	RNELVIR		FALSE	0.0332425	0.000165094	1	6	1	Q3TNL1	1	899.542	High	4.259e-05	0.01235	1.47
	FALSE	High	LTVDDIR		FALSE	0.0400122	0.000326395	1	3	3	Q3TNL1	0	831.457	High	8.428e-05	0.01558	1.93
FALSE	High	Master Protein	Q9CWJ9	Bifunctional purine biosynthesis protein PURH OS=Mus musculus OX=10090 GN=Atic PE=1 SV=2	0	FALSE	48.056	21	10	27	10	1	592	64.2	6.76	64.3	10
	Checked	Confidence	Sequence	Modifications	Contaminant	Qvality PEP	Qvality q-value	# Protein Groups	# Proteins	# PSMs	Master Protein Accessions	# Missed Cleavages	Theo. MH+ [Da]	Confidence (by Search Engine): Sequest HT	Percolator q-Value (by Search Engine): Sequest HT	Percolator PEP (by Search Engine): Sequest HT	XCorr (by Search Engine): Sequest HT
	FALSE	High	NIPEDAADMAR		FALSE	0.00171517	0	1	2	1	Q9CWJ9	0	1202.55	High	0	0.000301	2.1
	FALSE	High	VTVVCEPEDYAGVAAEMHGSDSK	1xCarbamidomethyl [C5]	FALSE	5.76336e-10	0	1	1	5	Q9CWJ9	0	2451.08	High	0	1.971e-09	4.89
	FALSE	High	VVVCNLYPFVK	1xCarbamidomethyl [C4]	FALSE	0.000343392	0	1	1	1	Q9CWJ9	0	1337.73	High	0	4.055e-05	1.07
	FALSE	High	SLFSNIVTK		FALSE	0.00224431	0	1	1	5	Q9CWJ9	0	1008.57	High	0	0.0004543	1.66
	FALSE	High	EVSDGIVAPGYEEEALK		FALSE	7.11022e-08	0	1	1	1	Q9CWJ9	0	1805.88	High	0	1.039e-09	3.41
	FALSE	High	AFTHTAQYDEAISDYFR		FALSE	1.61296e-05	0	1	1	1	Q9CWJ9	0	2034.92	High	0	8.975e-07	4.73
	FALSE	High	DGQVIGIGAGQQSR		FALSE	2.76391e-05	0	1	1	5	Q9CWJ9	0	1385.71	High	0	1.753e-06	2.59
	FALSE	High	LDFNLVR		FALSE	0.0549726	0.000789967	1	2	4	Q9CWJ9	0	876.494	High	0.0002825	0.02333	2
	FALSE	High	TGLVEFAR		FALSE	0.0720242	0.00154611	1	2	3	Q9CWJ9	0	892.489	High	0.003752	0.1205	2.26
	FALSE	High	GISQMPLR		FALSE	0.104115	0.00226412	1	1	1	Q9CWJ9	0	901.492	High	0.0008559	0.05297	1.63
FALSE	High	Master Protein	Q9CQV8	14-3-3 protein beta/alpha OS=Mus musculus OX=10090 GN=Ywhab PE=1 SV=3	0	FALSE	46.78	37	9	29	4	1	246	28.1	4.83	71.53	9
	Checked	Confidence	Sequence	Modifications	Contaminant	Qvality PEP	Qvality q-value	# Protein Groups	# Proteins	# PSMs	Master Protein Accessions	# Missed Cleavages	Theo. MH+ [Da]	Confidence (by Search Engine): Sequest HT	Percolator q-Value (by Search Engine): Sequest HT	Percolator PEP (by Search Engine): Sequest HT	XCorr (by Search Engine): Sequest HT
	FALSE	High	NLLSVAYK		FALSE	0.0100584	0	6	17	8	P68510; F6VW30; A8IP69; Q9CQV8; P63101; P62259	0	907.525	High	4.259e-05	0.007925	2.46
	FALSE	High	QTTVSNSQQAYQEAFEISK		FALSE	9.74246e-09	0	1	2	2	Q9CQV8	0	2159.03	High	0	8.738e-11	5.18
	FALSE	High	YDDMAAAMK		FALSE	0.00180532	0	2	3	5	A8IP69; Q9CQV8	0	1015.42	High	0	0.001327	2.46
	FALSE	High	YLILNATQAESK		FALSE	9.71149e-05	0	1	2	2	Q9CQV8	0	1350.73	High	0	8.39e-06	2.86
	FALSE	High	YLSEVASGENK		FALSE	0.000133816	0	1	2	5	Q9CQV8	0	1196.58	High	0	1.791e-05	2.76
	FALSE	High	EMQPTHPIR		FALSE	0.0139876	0	3	6	1	F6VW30; Q9CQV8; P63101	0	1108.56	High	0	0.004151	1.98
	FALSE	High	AVTEQGHELSNEER		FALSE	2.20834e-05	0	1	2	1	Q9CQV8	0	1598.74	High	0	1.32e-06	2.79
	FALSE	High	KEMQPTHPIR		FALSE	4.73613e-05	0	3	6	3	F6VW30; Q9CQV8; P63101	1	1236.65	High	0	2.628e-05	3.62
	FALSE	High	VLSSIEQK		FALSE	0.020681	0.000165094	4	9	4	P68510; F6VW30; A8IP69; Q9CQV8	0	903.515	High	4.259e-05	0.01104	2.11
FALSE	High	Master Protein	Q99PT1	Rho GDP-dissociation inhibitor 1 OS=Mus musculus OX=10090 GN=Arhgdia PE=1 SV=3	0	FALSE	46.498	33	8	33	8	1	204	23.4	5.2	101.03	8
	Checked	Confidence	Sequence	Modifications	Contaminant	Qvality PEP	Qvality q-value	# Protein Groups	# Proteins	# PSMs	Master Protein Accessions	# Missed Cleavages	Theo. MH+ [Da]	Confidence (by Search Engine): Sequest HT	Percolator q-Value (by Search Engine): Sequest HT	Percolator PEP (by Search Engine): Sequest HT	XCorr (by Search Engine): Sequest HT
	FALSE	High	VAVSADPNVPNVIVTR		FALSE	1.12816e-07	0	1	1	9	Q99PT1	0	1650.92	High	0	4.633e-08	3.8
	FALSE	High	SIQEIQELDKDDESLR		FALSE	6.04763e-06	0	1	1	3	Q99PT1	1	1917.94	High	0	2.637e-07	4.11
	FALSE	High	SIQEIQELDKDDESLRK		FALSE	1.70053e-07	0	1	1	8	Q99PT1	2	2046.03	High	0	8.846e-08	4.95
	FALSE	High	TDYMVGSYGPR		FALSE	0.000317967	0	1	1	1	Q99PT1	0	1245.56	High	0	3.662e-05	2.97
	FALSE	High	IDKTDYMVGSYGPR		FALSE	5.85683e-06	0	1	1	3	Q99PT1	1	1601.76	High	0	5.526e-07	3.82
	FALSE	High	EIVSGMK		FALSE	0.0295413	0.000165094	1	1	3	Q99PT1	0	763.402	High	0.0008559	0.05425	2.16
	FALSE	High	YIQHTYR		FALSE	0.0508008	0.000789967	1	1	2	Q99PT1	0	980.495	High	0.0002454	0.02109	1.44
	FALSE	High	QSFVLK		FALSE	0.136535	0.0046122	1	1	4	Q99PT1	0	721.424	High	0.006597	0.1926	1.49
FALSE	High	Master Protein	Q8VIJ6	Splicing factor, proline- and glutamine-rich OS=Mus musculus OX=10090 GN=Sfpq PE=1 SV=1	0	FALSE	46.347	19	11	23	10	1	699	75.4	9.44	71.74	11
	Checked	Confidence	Sequence	Modifications	Contaminant	Qvality PEP	Qvality q-value	# Protein Groups	# Proteins	# PSMs	Master Protein Accessions	# Missed Cleavages	Theo. MH+ [Da]	Confidence (by Search Engine): Sequest HT	Percolator q-Value (by Search Engine): Sequest HT	Percolator PEP (by Search Engine): Sequest HT	XCorr (by Search Engine): Sequest HT
	FALSE	High	MGGGGTMNMGDPYGSGGQK		FALSE	2.07283e-06	0	1	3	1	Q8VIJ6	0	1801.73	High	0	6.926e-08	4.72
	FALSE	High	RMEELHSQEMQK		FALSE	0.0124806	0	1	3	1	Q8VIJ6	1	1545.71	High	0	0.003586	3.83
	FALSE	High	EEYEGPNKKPR		FALSE	0.000114731	0	1	3	2	Q8VIJ6	1	1346.67	High	0	1.031e-05	3.68
	FALSE	High	FGQGGAGPVGGQGPR		FALSE	2.73301e-07	0	1	3	4	Q8VIJ6	0	1341.67	High	0	5.57e-09	5.09
	FALSE	High	FAQHGTFEYEYSQR		FALSE	0.000298223	0	1	3	1	Q8VIJ6	0	1762.78	High	0	3.392e-05	3.79
	FALSE	High	AELDDTPMR		FALSE	0.00261688	0	1	2	4	Q8VIJ6	0	1047.48	High	0	0.0005105	2.42
	FALSE	High	DKLESEMEDAYHEHQANLLR		FALSE	9.42025e-07	0	1	2	3	Q8VIJ6	1	2428.12	High	0	2.597e-08	4.56
	FALSE	High	AVVIVDDR		FALSE	0.00623973	0	2	9	4	Q8VIJ6; Q3TF40	0	886.499	High	4.259e-05	0.006671	2.48
	FALSE	High	ISDSEGFK		FALSE	0.0200412	0.000165094	1	2	1	Q8VIJ6	0	882.42	High	4.259e-05	0.006483	2.24
	FALSE	High	SLDEMEK		FALSE	0.0291757	0.000165094	1	2	1	Q8VIJ6	0	851.382	High	4.259e-05	0.01044	0.98
	FALSE	High	ALAEIAK		FALSE	0.127703	0.00388458	1	2	1	Q8VIJ6	0	715.435	High	0.001501	0.06894	2.01
FALSE	High	Master Protein	F6ZFU0	Elongation factor 1-delta (Fragment) OS=Mus musculus OX=10090 GN=Eef1d PE=1 SV=1	0	FALSE	45.904	18	6	31	1	1	552	61.4	7.39	106.09	6
	Checked	Confidence	Sequence	Modifications	Contaminant	Qvality PEP	Qvality q-value	# Protein Groups	# Proteins	# PSMs	Master Protein Accessions	# Missed Cleavages	Theo. MH+ [Da]	Confidence (by Search Engine): Sequest HT	Percolator q-Value (by Search Engine): Sequest HT	Percolator PEP (by Search Engine): Sequest HT	XCorr (by Search Engine): Sequest HT
	FALSE	High	QSSGPGASSGPGGDHSELIVR		FALSE	3.56595e-11	0	1	3	4	F6ZFU0	0	1994.95	High	0	7.995e-14	7.39
	FALSE	High	ITSLEVENQNLR		FALSE	6.27975e-05	0	2	10	3	F6ZFU0; A0A0R4J1E2	0	1415.75	High	0	4.855e-06	2.92
	FALSE	High	FYEQMNGPVTSGSR		FALSE	4.44556e-06	0	2	12	3	F6ZFU0; A0A0R4J1E2	0	1572.71	High	0	1.897e-07	3.71
	FALSE	High	GATPAEDDEDKDIDLFGSDEEEEDKEAAR	1xPhospho [D/S]	FALSE	1.2805e-05	0	2	10	12	F6ZFU0; A0A0R4J1E2	2	3276.32	High	0	1.284e-06	6.2
	FALSE	High	ATAPQTQHVSPMR		FALSE	1.50312e-05	0	2	10	3	F6ZFU0; A0A0R4J1E2	0	1423.71	High	0	5.368e-06	4.06
	FALSE	High	GVVQDLQQAISK		FALSE	0.000229292	0	2	10	6	F6ZFU0; A0A0R4J1E2	0	1285.71	High	0	6.956e-05	2.89
FALSE	High	Master Protein	Q9D1A2	Cytosolic non-specific dipeptidase OS=Mus musculus OX=10090 GN=Cndp2 PE=1 SV=1	0	FALSE	45.896	23	9	31	9	1	475	52.7	5.66	91.2	9
	Checked	Confidence	Sequence	Modifications	Contaminant	Qvality PEP	Qvality q-value	# Protein Groups	# Proteins	# PSMs	Master Protein Accessions	# Missed Cleavages	Theo. MH+ [Da]	Confidence (by Search Engine): Sequest HT	Percolator q-Value (by Search Engine): Sequest HT	Percolator PEP (by Search Engine): Sequest HT	XCorr (by Search Engine): Sequest HT
	FALSE	High	MMEVAAADVQR		FALSE	0.000162195	0	1	2	4	Q9D1A2	0	1220.58	High	0	1.593e-05	3.21
	FALSE	High	NVMLLPVGSADDGAHSQNEK		FALSE	2.36014e-08	0	1	2	2	Q9D1A2	0	2081.99	High	0	9.04e-10	4.9
	FALSE	High	LGGSVELVDIGK		FALSE	8.12223e-06	0	1	2	6	Q9D1A2	0	1186.67	High	0	1.036e-06	3.82
	FALSE	High	LNYIEGTK		FALSE	0.0101226	0	1	2	4	Q9D1A2	0	937.499	High	0	0.00428	2.42
	FALSE	High	TVFGVEPDLTR		FALSE	0.000156074	0	1	2	7	Q9D1A2	0	1233.65	High	0	2.231e-05	3.24
	FALSE	High	TGQEIPVNLR		FALSE	0.00291754	0	1	3	1	Q9D1A2	0	1126.62	High	0	0.0005807	2.6
	FALSE	High	EGGSIPVTLTFQEATGK		FALSE	8.12223e-06	0	1	2	2	Q9D1A2	0	1734.89	High	0	3.799e-07	3.07
	FALSE	High	FAELQSPNK		FALSE	0.00243902	0	1	2	2	Q9D1A2	0	1033.53	High	0	0.0004673	1.96
	FALSE	High	AVFQYIDENQDR		FALSE	0.000184385	0	1	2	3	Q9D1A2	0	1497.7	High	0	3.729e-05	2.58
FALSE	High	Master Protein	B7STB7	Annexin OS=Mus musculus OX=10090 GN=Anxa1 PE=2 SV=1	0	FALSE	45.424	37	11	22	11	1	346	38.7	7.37	51.81	11
	Checked	Confidence	Sequence	Modifications	Contaminant	Qvality PEP	Qvality q-value	# Protein Groups	# Proteins	# PSMs	Master Protein Accessions	# Missed Cleavages	Theo. MH+ [Da]	Confidence (by Search Engine): Sequest HT	Percolator q-Value (by Search Engine): Sequest HT	Percolator PEP (by Search Engine): Sequest HT	XCorr (by Search Engine): Sequest HT
	FALSE	High	SEIDMNEIK		FALSE	0.0117139	0	1	4	1	B7STB7	0	1078.51	High	0	0.003313	1.77
	FALSE	High	TPAQFDADELR		FALSE	0.000123907	0	1	5	1	B7STB7	0	1262.6	High	0	1.135e-05	2.11
	FALSE	High	FLENQEQEYVQAVK		FALSE	2.29495e-05	0	1	5	3	B7STB7	0	1724.85	High	0	1.389e-06	3.38
	FALSE	High	DITSDTSGDFRK		FALSE	0.00412055	0	1	5	1	B7STB7	1	1341.63	High	0	0.0008987	1.97
	FALSE	High	CATSTPAFFAEK	1xCarbamidomethyl [C1]	FALSE	8.11561e-05	0	1	4	3	B7STB7	0	1329.61	High	0	8.377e-06	2.36
	FALSE	High	CQDLSVNQDLADTDAR	1xCarbamidomethyl [C1]	FALSE	4.62355e-07	0	1	5	1	B7STB7	0	1820.81	High	0	1.067e-08	3.64
	FALSE	High	GGPGSAVSPYPSFNVSSDVAALHK		FALSE	2.40598e-08	0	1	5	2	B7STB7	0	2344.16	High	0	2.694e-10	5.38
	FALSE	High	CLTTIVK	1xCarbamidomethyl [C1]	FALSE	0.01723	0.000165094	1	5	5	B7STB7	0	834.475	High	4.259e-05	0.009576	1.94
	FALSE	High	LYEAMK		FALSE	0.0773352	0.0016909	1	5	1	B7STB7	0	754.38	High	0.0005562	0.03596	1.92
	FALSE	High	VYREELKR		FALSE	0.0755262	0.0016909	1	5	3	B7STB7	2	1092.62	High	0.006999	0.1991	2.63
	FALSE	High	ALYEAGER		FALSE	0.11736	0.00285072	1	5	1	B7STB7	0	908.447	High	0.001083	0.06157	2.35
FALSE	High	Master Protein	P62259	14-3-3 protein epsilon OS=Mus musculus OX=10090 GN=Ywhae PE=1 SV=1	0	FALSE	44.985	38	11	47	10	1	255	29.2	4.74	115.43	11
	Checked	Confidence	Sequence	Modifications	Contaminant	Qvality PEP	Qvality q-value	# Protein Groups	# Proteins	# PSMs	Master Protein Accessions	# Missed Cleavages	Theo. MH+ [Da]	Confidence (by Search Engine): Sequest HT	Percolator q-Value (by Search Engine): Sequest HT	Percolator PEP (by Search Engine): Sequest HT	XCorr (by Search Engine): Sequest HT
	FALSE	High	NLLSVAYK		FALSE	0.0100584	0	6	17	8	P68510; F6VW30; A8IP69; Q9CQV8; P63101; P62259	0	907.525	High	4.259e-05	0.007925	2.46
	FALSE	High	MDDREDLVYQAK	1xAcetyl [N-Term]	FALSE	0.000250824	0	1	3	5	P62259	1	1524.7	High	0	5.785e-05	3.05
	FALSE	High	QMVETELK		FALSE	0.0078988	0	1	4	8	P62259	0	977.497	High	4.259e-05	0.004978	2.5
	FALSE	High	IISSIEQK		FALSE	0.00986852	0	1	4	4	P62259	0	917.53	High	0	0.003921	2.04
	FALSE	High	YDEMVESMK		FALSE	0.00217362	0	1	3	2	P62259	0	1131.47	High	0	0.0006709	2.18
	FALSE	High	YDEMVESMKK		FALSE	0.00525234	0	1	3	1	P62259	1	1259.56	High	0	0.001212	2.44
	FALSE	High	YLAEFATGNDR		FALSE	0.0145288	0	1	3	1	P62259	0	1256.59	High	0	0.004336	2.05
	FALSE	High	YLAEFATGNDRK		FALSE	8.11561e-05	0	1	3	3	P62259	1	1384.69	High	0	0.0004774	3.62
	FALSE	High	EAAENSLVAYK		FALSE	0.00031191	0	1	2	6	P62259	0	1194.6	High	0	3.601e-05	2.2
	FALSE	High	AASDIAMTELPPTHPIR		FALSE	1.11203e-05	0	1	2	4	P62259	0	1819.94	High	0	3.261e-06	4.18
	FALSE	High	HLIPAANTGESK		FALSE	7.52074e-06	0	1	3	5	P62259	0	1237.65	High	0	1.412e-06	3.11
FALSE	High	Master Protein	P17918	Proliferating cell nuclear antigen OS=Mus musculus OX=10090 GN=Pcna PE=1 SV=2	0	FALSE	43.877	37	10	35	10	1	261	28.8	4.77	78.32	10
	Checked	Confidence	Sequence	Modifications	Contaminant	Qvality PEP	Qvality q-value	# Protein Groups	# Proteins	# PSMs	Master Protein Accessions	# Missed Cleavages	Theo. MH+ [Da]	Confidence (by Search Engine): Sequest HT	Percolator q-Value (by Search Engine): Sequest HT	Percolator PEP (by Search Engine): Sequest HT	XCorr (by Search Engine): Sequest HT
	FALSE	High	NLAMGVNLTSMSK		FALSE	1.76444e-05	0	1	4	6	P17918	0	1365.69	High	0	8.757e-06	3.53
	FALSE	High	MPSGEFAR		FALSE	0.00515271	0	1	2	6	P17918	0	894.414	High	0	0.002469	1.92
	FALSE	High	SEGFDTYR		FALSE	0.0076027	0	1	4	1	P17918	0	974.421	High	0	0.001925	1.66
	FALSE	High	FSASGELGNGNIK		FALSE	1.28873e-05	0	1	3	4	P17918	0	1293.64	High	0	1.892e-06	2.99
[truncated: 2,390 more rows]
